# Supplementary material for: Prebiotic supplementation modulates selective effects of stress on behavior and brain metabolome in aged mice
Source: Neurobiol Stress. 2022 Nov 6;21:100501. doi: 10.1016/j.ynstr.2022.100501 (PMC9755060; doi:10.1016/j.ynstr.2022.100501)
Supplement: Multimedia component 1 [file mmc1.xlsx]

## Sheet: Supplementary Table 1
Supplementary Table 1 – Limit of detection for cytokine and corticosterone quantification
			Median LLOD (pg/mL)	LLOD Range (pg/mL)
		IL-1β	0.11	0.11-1.030
		IFN-γ	0.04	0.01-0.14
		IL-5	0.06	0.06-590
		IL-6	0.61	0.06-1.38
		TNF-α	0.13	0.13 - 403
		CXCL1	0.24	0.24-1.230
		CORT	27	32-20.000
