# Supplementary material for: Prebiotic supplementation modulates selective effects of stress on behavior and brain metabolome in aged mice
Source: Neurobiol Stress. 2022 Nov 6;21:100501. doi: 10.1016/j.ynstr.2022.100501 (PMC9755060; doi:10.1016/j.ynstr.2022.100501)
Supplement: Multimedia component 2 [file mmc2.xlsx]

## Sheet: Supplementary Table 2
Supplementary Table 2 – Antibodies used for cell sorting
		Marker	Company
		CD11b	Miltenyi
		CD69	Miltenyi
		CD62L	Biolegend
		CD8a	Miltenyi
		LY6C	Miltenyi
		FVS780	BD Biosciences
		MHC-II	Biolegend
		CD4	Biolegend
		CD44	BD Biosciences
