# Supplementary material for: Prebiotic supplementation modulates selective effects of stress on behavior and brain metabolome in aged mice
Source: Neurobiol Stress. 2022 Nov 6;21:100501. doi: 10.1016/j.ynstr.2022.100501 (PMC9755060; doi:10.1016/j.ynstr.2022.100501)
Supplement: Multimedia component 3 [file mmc3.xlsx]

## Sheet: caecum_metabolomics
Supplementary Table 3 – Metabolites altered in the cecum
Compound	coefs.StressStress 2.5 %	coefs.StressStress 97.5 %	coefs.StressStress Estimate	coefs.StressStress Pr(>|t|)	coefs.StressStress Std. Error	coefs.StressStress t value	coefs.StressStress:TreatmentInulin 2.5 %	coefs.StressStress:TreatmentInulin 97.5 %	coefs.StressStress:TreatmentInulin Estimate	coefs.StressStress:TreatmentInulin Pr(>|t|)	coefs.StressStress:TreatmentInulin Std. Error	coefs.StressStress:TreatmentInulin t value	coefs.TreatmentInulin 2.5 %	coefs.TreatmentInulin 97.5 %	coefs.TreatmentInulin Estimate	coefs.TreatmentInulin Pr(>|t|)	coefs.TreatmentInulin Std. Error	coefs.TreatmentInulin t value	tukeys.Control:Inulin-Control:Chow diff	tukeys.Control:Inulin-Control:Chow lwr	tukeys.Control:Inulin-Control:Chow p adj	tukeys.Control:Inulin-Control:Chow upr	tukeys.Control:Inulin-Stress:Chow diff	tukeys.Control:Inulin-Stress:Chow lwr	tukeys.Control:Inulin-Stress:Chow p adj	tukeys.Control:Inulin-Stress:Chow upr	tukeys.Inulin-Chow diff	tukeys.Inulin-Chow lwr	tukeys.Inulin-Chow p adj	tukeys.Inulin-Chow upr	tukeys.Stress-Control diff	tukeys.Stress-Control lwr	tukeys.Stress-Control p adj	tukeys.Stress-Control upr	tukeys.Stress:Chow-Control:Chow diff	tukeys.Stress:Chow-Control:Chow lwr	tukeys.Stress:Chow-Control:Chow p adj	tukeys.Stress:Chow-Control:Chow upr	tukeys.Stress:Inulin-Control:Chow diff	tukeys.Stress:Inulin-Control:Chow lwr	tukeys.Stress:Inulin-Control:Chow p adj	tukeys.Stress:Inulin-Control:Chow upr	tukeys.Stress:Inulin-Control:Inulin diff	tukeys.Stress:Inulin-Control:Inulin lwr	tukeys.Stress:Inulin-Control:Inulin p adj	tukeys.Stress:Inulin-Control:Inulin upr	tukeys.Stress:Inulin-Stress:Chow diff	tukeys.Stress:Inulin-Stress:Chow lwr	tukeys.Stress:Inulin-Stress:Chow p adj
N-Acetyl Ornithine	-0.366054	0.253481	-0.0562863	0.713982	0.152256	-0.369682	-0.66006	0.205073	-0.227494	0.292391	0.212614	-1.06998	0.805655	1.4095	1.10758	1.40561e-08	0.148401	7.46343	1.10758	0.706162	8.26256e-08	1.509	1.16387	0.762449	2.86192e-08	1.56528	0.996059	0.779921	7.9323e-11	1.2122	-0.19918	-0.415317	0.0696808	0.0169575	-0.0562863	-0.468131	0.982446	0.355559	0.823799	0.411954	3.14691e-05	1.23564	-0.28378	-0.685196	0.242589	0.117637	0.880085	0.468241	1.06395e-05
Fumaricacid	-0.813631	-0.111838	-0.462735	0.011315	0.172472	-2.68296	-0.149559	0.830441	0.340441	0.166863	0.240844	1.41354	0.489874	1.1739	0.831885	2.14603e-05	0.168105	4.94862	0.831885	0.377171	0.000121524	1.2866	1.29462	0.839906	4.24186e-08	1.74933	0.99705	0.752216	1.43687e-09	1.24189	-0.314406	-0.559241	0.0134231	-0.0695712	-0.462735	-0.929262	0.0525425	0.00379235	0.709592	0.243065	0.00132709	1.17612	-0.122294	-0.577008	0.885385	0.332421	1.17233	0.705799	5.5124e-07
Guanosine	-0.35854	0.908437	0.274949	0.383609	0.311371	0.883027	-0.698073	1.07116	0.186545	0.670689	0.434805	0.429031	-1.94289	-0.707993	-1.32544	0.000117303	0.303487	-4.36738	-1.32544	-2.14636	0.000649392	-0.504526	-1.60039	-2.4213	4.70553e-05	-0.779475	-1.23371	-1.67572	2.48781e-06	-0.791695	0.403101	-0.0389095	0.0724872	0.845112	0.274949	-0.567293	0.813609	1.11719	-0.863948	-1.70619	0.042645	-0.0217066	0.461493	-0.359422	0.437048	1.28241	-1.1389	-1.98114	0.00464546
5-Methoxytryptophan	-0.133826	0.852826	0.3595	0.147667	0.242478	1.48261	-0.770973	0.606811	-0.0820812	0.809962	0.338603	-0.242412	-1.47953	-0.517858	-0.998693	0.000176539	0.236339	-4.22569	-0.998693	-1.63798	0.000970266	-0.359409	-1.35819	-1.99748	1.17375e-05	-0.718909	-1.03796	-1.38218	6.48818e-07	-0.693748	0.344741	0.000526989	0.0496701	0.688954	0.3595	-0.296391	0.459096	1.01539	-0.721274	-1.37717	0.026623	-0.0653832	0.277419	-0.361865	0.647251	0.916702	-1.08077	-1.73667	0.000502604
2-Picolinic acid	-0.170463	0.267604	0.0485701	0.654833	0.107659	0.451148	-0.378944	0.232783	-0.0730803	0.630103	0.150337	-0.486108	0.204103	0.631077	0.41759	0.00035651	0.104933	3.97959	0.41759	0.133752	0.0019308	0.701428	0.36902	0.0851821	0.00675793	0.652858	0.381722	0.228894	1.4502e-05	0.534551	0.00104075	-0.151788	0.989029	0.153869	0.0485701	-0.242641	0.96894	0.339782	0.39308	0.101868	0.00472743	0.684291	-0.0245102	-0.308348	0.995423	0.259328	0.34451	0.0532983	0.0152835
2-Ethylhydracrylic acid	-0.898127	0.228015	-0.335056	0.234633	0.276759	-1.21064	-0.487771	1.0848	0.298515	0.44537	0.386473	0.772407	0.501662	1.59929	1.05048	0.000453807	0.269752	3.89423	1.05048	0.320812	0.00244348	1.78014	1.38553	0.655868	7.02679e-05	2.1152	1.19508	0.8022	5.54238e-07	1.58796	-0.213443	-0.60632	0.277018	0.179435	-0.335056	-1.08368	0.62462	0.413563	1.01393	0.265315	0.00457238	1.76255	-0.0365411	-0.766205	0.999094	0.693123	1.34899	0.600371	0.000150884
Malic acid	-0.69767	0.481355	-0.108158	0.711333	0.289756	-0.373272	-0.835724	0.810694	-0.0125149	0.975512	0.404622	-0.0309298	0.468685	1.61786	1.04327	0.000794549	0.282419	3.69405	1.04327	0.279342	0.00421296	1.8072	1.15143	0.3875	0.00147262	1.91536	1.03646	0.625129	1.2703e-05	1.44778	-0.14187	-0.553196	0.487774	0.269457	-0.108158	-0.891932	0.981949	0.675616	0.922598	0.138824	0.015908	1.70637	-0.120673	-0.884601	0.973391	0.643256	1.03076	0.246982	0.00607039
Thymine	-0.563222	0.240969	-0.161126	0.420766	0.197637	-0.815265	-0.472245	0.650746	0.0892503	0.748442	0.275985	0.323388	0.221806	1.00563	0.61372	0.00314743	0.192633	3.18596	0.61372	0.0926591	0.0158322	1.13478	0.774847	0.253786	0.00171457	1.29591	0.656746	0.376188	3.70778e-05	0.937304	-0.132652	-0.41321	0.343072	0.147906	-0.161126	-0.695724	0.846818	0.373471	0.541844	0.00724658	0.046002	1.07644	-0.0718762	-0.592937	0.981969	0.449185	0.702971	0.168373	0.00607761
Uracil	-0.328964	0.221605	-0.0536795	0.694126	0.135307	-0.396723	-0.358352	0.410477	0.0260627	0.891129	0.188946	0.137937	0.163243	0.699872	0.431557	0.00250399	0.131881	3.27232	0.431557	0.0748255	0.0127299	0.788289	0.485237	0.128505	0.00438302	0.841969	0.443947	0.25187	4.42231e-05	0.636024	-0.0520049	-0.244082	0.585451	0.140073	-0.0536795	-0.419679	0.978486	0.31232	0.403941	0.0379414	0.025941	0.76994	-0.0276168	-0.384349	0.996687	0.329115	0.45762	0.0916208	0.00960578
Dodecanedioic acid	-0.425996	0.124677	-0.15066	0.273643	0.135333	-1.11325	-0.283021	0.48595	0.101464	0.594937	0.188982	0.536901	-0.705143	-0.168414	-0.436778	0.00225672	0.131906	-3.31129	-0.436778	-0.793576	0.0115251	-0.0799798	-0.286119	-0.642917	0.153077	0.0706798	-0.387078	-0.579192	0.000253639	-0.194965	-0.0884332	-0.280546	0.355807	0.10368	-0.15066	-0.516727	0.684059	0.215408	-0.485973	-0.852041	0.00555189	-0.119906	-0.0491951	-0.405993	0.981993	0.307603	-0.335314	-0.701381	0.082292
Kynurenine	-0.0563628	0.695023	0.31933	0.0931029	0.18466	1.72929	-0.877284	0.171969	-0.352658	0.180675	0.257863	-1.36762	0.225215	0.957575	0.591395	0.0024155	0.179984	3.28582	0.591395	0.104548	0.0122996	1.07824	0.272065	-0.214782	0.442244	0.758912	0.419297	0.157161	0.00262697	0.681433	0.127438	-0.134698	0.329819	0.389574	0.31933	-0.180165	0.325202	0.818825	0.558067	0.0585728	0.0237291	1.05756	-0.0333278	-0.520175	0.997701	0.453519	0.238737	-0.260757	0.573854
Pimelic acid	-0.432159	0.328397	-0.051881	0.783076	0.186913	-0.277567	-0.726959	0.335101	-0.195929	0.458179	0.26101	-0.750656	0.217672	0.95897	0.588321	0.00280677	0.182181	3.22933	0.588321	0.0955319	0.0141954	1.08111	0.640202	0.147413	0.00680474	1.13299	0.492527	0.227192	0.00063143	0.757863	-0.165328	-0.430663	0.213783	0.100008	-0.051881	-0.557472	0.992389	0.45371	0.340511	-0.16508	0.2815	0.846102	-0.24781	-0.740599	0.532442	0.244979	0.392392	-0.113199	0.174407
Pyridoxal 5-phosphate	-1.03191	0.301695	-0.36511	0.273327	0.327746	-1.114	-0.301522	1.56076	0.629619	0.178181	0.457672	1.3757	0.370365	1.67021	1.02029	0.00308219	0.319447	3.19391	1.02029	0.156197	0.0155197	1.88437	1.38539	0.521307	0.000708285	2.24948	1.3261	0.860848	1.74432e-06	1.79136	-0.0771494	-0.542406	0.737978	0.388107	-0.36511	-1.25165	0.683609	0.521426	1.2848	0.398259	0.00227566	2.17133	0.26451	-0.599578	0.840781	1.1286	1.6499	0.763369	9.47189e-05
Salicylic acid	-0.616952	0.204172	-0.20639	0.313865	0.201799	-1.02275	-0.47094	0.675698	0.102379	0.718692	0.281796	0.363308	-1.0618	-0.261468	-0.661634	0.00195995	0.196689	-3.36386	-0.661634	-1.19367	0.0100687	-0.129601	-0.455244	-0.987278	0.115241	0.0767887	-0.611334	-0.8978	0.000126325	-0.324868	-0.137789	-0.424255	0.334901	0.148677	-0.20639	-0.752244	0.737436	0.339465	-0.765645	-1.3115	0.00321326	-0.219791	-0.104011	-0.636044	0.951472	0.428022	-0.559255	-1.10511	0.0429706
Hypoxanthine	-0.269317	0.153299	-0.0580091	0.580258	0.103862	-0.558523	-0.158253	0.431899	0.136823	0.352342	0.145035	0.943382	0.103886	0.515802	0.309844	0.00436608	0.101232	3.06074	0.309844	0.0360171	0.0215956	0.583671	0.367853	0.0940262	0.00495277	0.64168	0.376241	0.228802	1.04783e-05	0.523679	0.00224878	-0.14519	0.975432	0.149687	-0.0580091	-0.33895	0.94355	0.222931	0.388658	0.107718	0.00370068	0.669599	0.0788143	-0.195013	0.863593	0.352641	0.446667	0.165727	0.000785031
Mannose-6-phosphate	-1.27723	0.76856	-0.254333	0.616316	0.50277	-0.505863	-0.589057	2.26773	0.839336	0.240413	0.70208	1.1955	0.411905	2.40589	1.4089	0.00702043	0.490039	2.87507	1.4089	0.0833672	0.0337489	2.73443	1.66323	0.3377	0.009312	2.98876	1.81655	1.10283	1.09052e-05	2.53026	0.128259	-0.585455	0.716986	0.841973	-0.254333	-1.6143	0.957117	1.10563	1.9939	0.633935	0.00200575	3.35387	0.585003	-0.740528	0.634995	1.91053	2.24823	0.888268	0.000482187
Glycerol	-1.04594	0.016637	-0.514652	0.0571818	0.261138	-1.97081	-0.0694655	1.41434	0.672439	0.0741745	0.364659	1.84402	-1.24859	-0.212922	-0.730758	0.00709184	0.254526	-2.87106	-0.730758	-1.41924	0.0340694	-0.0422797	-0.216106	-0.904585	0.830607	0.472372	-0.402881	-0.773583	0.0340667	-0.0321786	-0.159202	-0.529904	0.388572	0.2115	-0.514652	-1.22102	0.219482	0.191712	-0.572971	-1.27934	0.145946	0.133393	0.157787	-0.530691	0.924973	0.846266	-0.0583191	-0.764683	0.995992
7-Methylguanine	-0.762758	0.174667	-0.294045	0.210742	0.23038	-1.27635	-0.443433	0.86561	0.211089	0.516278	0.321709	0.656148	0.162612	1.0763	0.619456	0.00939124	0.224547	2.75869	0.619456	0.0120683	0.0442387	1.22684	0.913502	0.306114	0.00150933	1.52089	0.721794	0.394754	8.21198e-05	1.04883	-0.204803	-0.531842	0.211536	0.122237	-0.294045	-0.917212	0.584045	0.329121	0.536499	-0.0866674	0.111993	1.15967	-0.0829568	-0.690345	0.982479	0.524431	0.830545	0.207378	0.00534666
N-Acetyl-glucosamine	-0.828267	-0.0284056	-0.428336	0.036573	0.196573	-2.17902	-0.469981	0.646965	0.0884924	0.7492	0.274499	0.322378	0.136238	0.915846	0.526042	0.00970077	0.191596	2.74558	0.526042	0.00778569	0.0455866	1.0443	0.954378	0.436122	0.000110514	1.47263	0.56876	0.289712	0.000221397	0.847808	-0.397933	-0.676981	0.00657001	-0.118885	-0.428336	-0.960056	0.150221	0.103383	0.186198	-0.345522	0.779754	0.717918	-0.339844	-0.8581	0.3037	0.178412	0.614534	0.0828147	0.0183749
Ribulose-5-phosphate	-0.907345	0.428209	-0.239568	0.470606	0.328224	-0.729891	-0.0438462	1.82115	0.888654	0.0611106	0.45834	1.93885	0.248261	1.55	0.89913	0.00825502	0.319913	2.81054	0.89913	0.0337813	0.0392494	1.76448	1.1387	0.273349	0.00603722	2.00405	1.33114	0.865206	1.67601e-06	1.79708	0.181098	-0.284838	0.434727	0.647033	-0.239568	-1.1274	0.8844	0.648261	1.54822	0.660387	0.000238076	2.43604	0.649086	-0.216263	0.198142	1.51443	1.78778	0.899954	2.82975e-05
Taurine	-0.20503	0.474228	0.134599	0.42584	0.166934	0.806305	-0.529572	0.41896	-0.0553061	0.813927	0.23311	-0.237253	0.122175	0.784234	0.453205	0.00878872	0.162707	2.78541	0.453205	0.0130915	0.0416013	0.893318	0.318605	-0.121508	0.224336	0.758719	0.425966	0.188993	0.000880247	0.662939	0.0950199	-0.141953	0.420471	0.331993	0.134599	-0.316947	0.850994	0.586146	0.532498	0.0809515	0.0156774	0.984045	0.0792934	-0.36082	0.961376	0.519407	0.397899	-0.0536479	0.100164
Argininosuccinic acid	-0.704601	0.749426	0.0224124	0.950368	0.35734	0.06272	-0.994439	1.036	0.0207804	0.967033	0.498998	0.0416442	-1.69735	-0.28014	-0.988745	0.00769046	0.348292	-2.83884	-0.988745	-1.93086	0.0367448	-0.0466342	-1.01116	-1.95327	0.0315778	-0.0690466	-0.977944	-1.48521	0.000419283	-0.470677	0.0588222	-0.448445	0.814953	0.566089	0.0224124	-0.944173	0.99991	0.988998	-0.945553	-1.91214	0.0570626	0.021033	0.0431927	-0.898918	0.999304	0.985304	-0.967965	-1.93455	0.0495651
Hydroxyisocaproic acid	-0.789297	0.307233	-0.241032	0.37757	0.269482	-0.894428	-0.363224	1.168	0.402386	0.292697	0.376311	1.06929	0.186336	1.2551	0.720718	0.00974032	0.262658	2.74394	0.720718	0.0102409	0.0457585	1.4312	0.96175	0.251273	0.00459695	1.67223	0.916118	0.533571	2.68666e-05	1.29866	-0.0588052	-0.441352	0.756441	0.323741	-0.241032	-0.969966	0.807756	0.487902	0.882072	0.153138	0.0127009	1.61101	0.161354	-0.549123	0.926795	0.871831	1.1231	0.39417	0.00114252
N-Acetyltyrosine	-0.524188	0.15626	-0.183964	0.279253	0.167226	-1.10009	-0.400309	0.549885	0.0747881	0.750786	0.233519	0.320266	-0.772922	-0.109702	-0.441312	0.010653	0.162992	-2.70757	-0.441312	-0.882197	0.0497043	-0.000427259	-0.257348	-0.698232	0.404162	0.183537	-0.404596	-0.641985	0.00148066	-0.167208	-0.134957	-0.372345	0.255727	0.102432	-0.183964	-0.636302	0.691963	0.268374	-0.550488	-1.00283	0.0121112	-0.0981498	-0.109176	-0.550061	0.907704	0.331709	-0.366524	-0.818862	0.146604
N-Acetyl-L-phenylalanine	-0.703082	-0.0209645	-0.362023	0.0381698	0.167636	-2.15957	-0.108301	0.844225	0.367962	0.12552	0.234091	1.57187	-0.748813	-0.0839669	-0.41639	0.0156594	0.163392	-2.54841	-0.41639	-0.858356	0.0707198	0.0255762	-0.0543666	-0.496333	0.987066	0.387599	-0.236962	-0.474933	0.0509233	0.0010085	-0.167085	-0.405055	0.162551	0.070886	-0.362023	-0.815471	0.155866	0.0914243	-0.410451	-0.863899	0.0875295	0.0429965	0.00593883	-0.436027	0.999982	0.447905	-0.0484278	-0.501875	0.991441
Xanthine	-0.279731	0.19966	-0.0400358	0.736145	0.117815	-0.339821	-0.237427	0.432006	0.0972897	0.55831	0.164519	0.591358	0.0487365	0.515989	0.282363	0.0193491	0.114831	2.45893	0.282363	-0.0282502	0.0856222	0.592976	0.322399	0.0117856	0.0395202	0.633012	0.329532	0.162287	0.000328238	0.496777	0.00117845	-0.166067	0.988648	0.168424	-0.0400358	-0.358718	0.986249	0.278646	0.339617	0.0209345	0.0331518	0.658299	0.0572539	-0.253359	0.958821	0.367867	0.379653	0.0609703	0.0144437
Acetylcholine	-0.319417	0.470326	0.0754546	0.699945	0.194086	0.388768	-0.766342	0.336475	-0.214934	0.433422	0.271027	-0.793035	0.0729444	0.842691	0.457818	0.0211843	0.189172	2.42011	0.457818	-0.0538827	0.0928736	0.969518	0.382363	-0.129337	0.200876	0.894064	0.352862	0.0773438	0.0136512	0.62838	-0.0440602	-0.319578	0.746967	0.231458	0.0754546	-0.449539	0.979703	0.600448	0.318339	-0.206655	0.37088	0.843332	-0.139479	-0.65118	0.881335	0.372221	0.242884	-0.28211	0.599447
N-Acetylglutamic acid	-0.227709	0.384602	0.0784464	0.605635	0.150481	0.521305	-0.625417	0.229628	-0.197894	0.353165	0.210135	-0.941748	0.0564135	0.65322	0.354817	0.0212321	0.14667	2.41914	0.354817	-0.0419191	0.0930613	0.751552	0.27637	-0.120365	0.254196	0.673106	0.258228	0.0446108	0.0193282	0.471845	-0.029838	-0.243455	0.778047	0.183779	0.0784464	-0.328596	0.953364	0.485489	0.235369	-0.171673	0.412398	0.642411	-0.119448	-0.516184	0.847225	0.277288	0.156923	-0.25012	0.725823
Heptanoic acid (7:0)	-0.394212	0.353236	-0.020488	0.911868	0.183692	-0.111535	-0.73816	0.305593	-0.216283	0.405203	0.256512	-0.843172	-0.794108	-0.0655864	-0.429847	0.0221533	0.179041	-2.40084	-0.429847	-0.914143	0.0966624	0.0544482	-0.409359	-0.893655	0.121898	0.0749362	-0.534845	-0.795608	0.000205393	-0.274083	-0.117318	-0.37808	0.366656	0.143444	-0.020488	-0.517365	0.999493	0.476389	-0.666619	-1.1635	0.00501621	-0.169742	-0.236771	-0.721067	0.555617	0.247524	-0.646131	-1.14301	0.00674464
Homocitrulline	-0.145007	0.610737	0.232865	0.218732	0.185731	1.25378	-0.881894	0.173445	-0.354224	0.181248	0.259359	-1.36577	0.0520648	0.788673	0.420369	0.0265422	0.181028	2.32212	0.420369	-0.0693021	0.113499	0.91004	0.187504	-0.302167	0.729914	0.677175	0.247626	-0.0160302	0.064748	0.511283	0.0446908	-0.218966	0.732389	0.308347	0.232865	-0.269527	0.59799	0.735257	0.29901	-0.203382	0.387144	0.801402	-0.121359	-0.61103	0.907498	0.368312	0.0661446	-0.436247	0.984244
Muramic acid	-0.275989	0.52368	0.123846	0.53292	0.196526	0.630175	-0.89177	0.224907	-0.333431	0.232995	0.274433	-1.21498	0.0555266	0.834947	0.445237	0.026405	0.19155	2.3244	0.445237	-0.0728943	0.112981	0.963368	0.321391	-0.19674	0.351165	0.839523	0.2826	0.00361956	0.0472641	0.561581	-0.0545868	-0.333568	0.693132	0.224394	0.123846	-0.407746	0.921584	0.655437	0.235651	-0.29594	0.631735	0.767243	-0.209586	-0.727717	0.695511	0.308546	0.111806	-0.419786	0.940615
Isethionic acid	-0.918176	1.00104	0.0414296	0.930537	0.471663	0.0878373	-0.833617	1.84642	0.506399	0.447448	0.658642	0.768853	0.109563	1.98018	1.04487	0.0296755	0.45972	2.27284	1.04487	-0.198648	0.125218	2.28839	1.00344	-0.240078	0.149165	2.24696	1.29068	0.621128	0.000419759	1.96024	0.267132	-0.402423	0.422775	0.936688	0.0414296	-1.23439	0.999752	1.31725	1.5927	0.316876	0.00973846	2.86852	0.547828	-0.695691	0.636304	1.79135	1.55127	0.275446	0.0122024
7,8-Diaminononanoic acid	-1.41452	0.383338	-0.51559	0.251607	0.441839	-1.16692	-1.98093	0.529642	-0.725643	0.247973	0.616995	-1.17609	-1.8423	-0.0899606	-0.966128	0.0317018	0.430652	-2.24341	-0.966128	-2.13102	0.132672	0.198762	-0.450537	-1.61543	0.72386	0.714353	-1.31873	-1.94595	0.000152039	-0.691513	-0.852988	-1.48021	0.00920347	-0.225769	-0.51559	-1.71074	0.651474	0.679561	-2.20736	-3.40251	0.000105898	-1.01221	-1.24123	-2.40612	0.0331842	-0.0763439	-1.69177	-2.88692	0.00292222
Arginine	-0.430567	0.52019	0.0448115	0.849087	0.233657	0.191783	-0.774466	0.553193	-0.110636	0.736698	0.326284	-0.33908	-0.967152	-0.0404699	-0.503811	0.0339839	0.22774	-2.21222	-0.503811	-1.11984	0.140957	0.112215	-0.548623	-1.16465	0.0950458	0.0674031	-0.557325	-0.889015	0.00169134	-0.225634	0.00275145	-0.328939	0.986637	0.334442	0.0448115	-0.587218	0.997448	0.67684	-0.569636	-1.20167	0.0894857	0.062393	-0.0658249	-0.681851	0.991428	0.550201	-0.614447	-1.24648	0.0591785
Pyridoxine	-0.794433	0.641716	-0.0763586	0.83005	0.352946	-0.216346	-0.776021	1.22945	0.226716	0.648534	0.492863	0.459999	-1.44792	-0.0481384	-0.748031	0.0369429	0.34401	-2.17445	-0.748031	-1.67856	0.151533	0.182497	-0.671673	-1.6022	0.226538	0.258855	-0.637138	-1.13817	0.0142708	-0.136108	0.0566845	-0.444345	0.819375	0.557715	-0.0763586	-1.03106	0.996351	0.878343	-0.597674	-1.55237	0.343205	0.357028	0.150358	-0.78017	0.971616	1.08089	-0.521315	-1.47602	0.462359
4-Methyl-2-oxovaleric acid	-0.872324	0.125837	-0.373243	0.137651	0.245307	-1.52154	-0.469719	0.924138	0.22721	0.511756	0.342552	0.663284	-1.00147	-0.0285872	-0.515031	0.0386322	0.239096	-2.15408	-0.515031	-1.16177	0.157491	0.13171	-0.141788	-0.788528	0.93348	0.504953	-0.404059	-0.752288	0.0243013	-0.0558301	-0.246085	-0.594314	0.159923	0.102144	-0.373243	-1.03679	0.436533	0.290299	-0.661064	-1.32461	0.0511541	0.00247771	-0.146034	-0.792775	0.92793	0.500707	-0.287821	-0.951363	0.647561
Ampicilin	-0.624233	0.507597	-0.0583177	0.835224	0.278157	-0.209657	-1.07917	0.501345	-0.288913	0.462258	0.388425	-0.743805	0.0260681	1.12924	0.577654	0.0406584	0.271114	2.13067	0.577654	-0.155696	0.164561	1.311	0.635972	-0.0973779	0.108204	1.36932	0.436599	0.041737	0.031268	0.831461	-0.217975	-0.612838	0.269494	0.176887	-0.0583177	-0.810718	0.996676	0.694083	0.230424	-0.521977	0.840605	0.982824	-0.34723	-1.08058	0.581323	0.386119	0.288741	-0.463659	0.728591
Aspartic.acid	-0.276454	0.831069	0.277308	0.315697	0.272184	1.01883	-0.8234	0.723172	-0.0501142	0.895903	0.380084	-0.13185	-1.12044	-0.0409571	-0.580697	0.0357845	0.265292	-2.1889	-0.580697	-1.2983	0.147415	0.136903	-0.858005	-1.57561	0.0140219	-0.140405	-0.604693	-0.991075	0.00316339	-0.218311	0.267532	-0.11885	0.168275	0.653914	0.277308	-0.458934	0.739692	1.01355	-0.353504	-1.08975	0.570203	0.382739	0.227194	-0.490407	0.826994	0.944794	-0.630811	-1.36705	0.114537
Daidzein	-1.11205	0.5912	-0.260424	0.53812	0.418588	-0.622148	-1.43618	0.942277	-0.246951	0.675415	0.584526	-0.42248	-1.71014	-0.0500243	-0.880084	0.0383751	0.407989	-2.15713	-0.880084	-1.98367	0.156588	0.223505	-0.619661	-1.72325	0.438094	0.483928	-0.999701	-1.59391	0.00167152	-0.405488	-0.360739	-0.954951	0.225504	0.233474	-0.260424	-1.39268	0.924246	0.871835	-1.38746	-2.51972	0.0114273	-0.2552	-0.507374	-1.61096	0.60428	0.596215	-1.12703	-2.25929	0.0514293
Purine	-0.267145	1.40915	0.571005	0.175026	0.411965	1.38605	-1.2652	1.07562	-0.0947894	0.870129	0.575278	-0.164771	0.055381	1.68924	0.872308	0.0371066	0.401534	2.17244	0.872308	-0.21382	0.152113	1.95844	0.301303	-0.784825	0.875843	1.38743	0.825557	0.240746	0.00707411	1.41037	0.500655	-0.0841563	0.0908692	1.08547	0.571005	-0.543339	0.516727	1.68535	1.34852	0.234179	0.0126952	2.46287	0.476216	-0.609913	0.639785	1.56234	0.777519	-0.336826	0.252914
Quinolinic.acid	-0.502235	0.0595606	-0.221337	0.118437	0.138066	-1.60312	-0.592499	0.192005	-0.200247	0.306527	0.192799	-1.03863	-0.560881	-0.0133109	-0.287096	0.0404145	0.13457	-2.13343	-0.287096	-0.651101	0.163715	0.0769094	-0.065759	-0.429764	0.961082	0.298246	-0.384386	-0.58038	0.000346022	-0.188392	-0.313905	-0.509899	0.00259774	-0.117912	-0.221337	-0.594799	0.390838	0.152125	-0.70868	-1.08214	7.09746e-05	-0.335218	-0.421584	-0.785589	0.0180774	-0.0575785	-0.487343	-0.860805	0.00652919
Tyrosine	-0.211509	0.628699	0.208595	0.319748	0.206489	1.0102	-0.926373	0.246913	-0.33973	0.247142	0.288346	-1.1782	-0.837581	-0.0186476	-0.428114	0.040969	0.20126	-2.12717	-0.428114	-0.972512	0.165638	0.116284	-0.63671	-1.18111	0.0167426	-0.0923118	-0.593213	-0.886336	0.000240826	-0.300089	0.0499966	-0.243127	0.730782	0.34312	0.208595	-0.349945	0.744628	0.767136	-0.559249	-1.11779	0.0496133	-0.000708452	-0.131135	-0.675533	0.914246	0.413263	-0.767844	-1.32638	0.00394334
Ornithine	-0.429777	0.655875	0.113049	0.674527	0.266809	0.423709	-0.923194	0.592836	-0.165179	0.660412	0.372578	-0.443341	-1.07746	-0.0192951	-0.548377	0.0426434	0.260053	-2.10871	-0.548377	-1.25181	0.171412	0.155053	-0.661426	-1.36485	0.0714871	0.0420034	-0.628413	-1.00716	0.00189899	-0.249661	0.0448907	-0.333861	0.810941	0.423643	0.113049	-0.608654	0.974021	0.834752	-0.600506	-1.32221	0.130793	0.121197	-0.0521297	-0.755559	0.99709	0.651299	-0.713555	-1.43526	0.0535615
ADP	-1.33184	1.63383	0.150995	0.837149	0.72884	0.207172	-1.31566	2.82568	0.755009	0.46344	1.01777	0.741826	0.0487361	2.93932	1.49403	0.0431625	0.710386	2.10312	1.49403	-0.427529	0.173192	3.41558	1.34303	-0.578525	0.25156	3.26459	1.86056	0.825926	0.000876541	2.8952	0.489183	-0.545452	0.343079	1.52382	0.150995	-1.82048	0.996791	2.12247	2.40003	0.428556	0.0120782	4.37151	0.906004	-1.01555	0.584649	2.82756	2.24904	0.27756	0.0203076
Methyl.3.indoleacetate	-1.10065	0.142584	-0.479034	0.126457	0.305536	-1.56785	-0.587056	1.14903	0.280986	0.514738	0.426658	0.658574	0.00596001	1.21772	0.611838	0.0479133	0.2978	2.05453	0.611838	-0.193694	0.18925	1.41737	1.09087	0.285339	0.00457842	1.8964	0.74821	0.314482	0.00132012	1.18194	-0.354642	-0.78837	0.105674	0.079086	-0.479034	-1.30549	0.410311	0.347425	0.41379	-0.412669	0.53607	1.24025	-0.198048	-1.00358	0.909444	0.607484	0.892824	0.0663649	0.0301859
N-Acetyl-L-Hydroxyproline	-0.422965	0.101173	-0.160896	0.220423	0.128811	-1.24908	-0.380837	0.351081	-0.0148781	0.934579	0.179875	-0.0827135	0.000953571	0.51182	0.256387	0.0491989	0.12555	2.04211	0.256387	-0.0832191	0.193528	0.595992	0.417282	0.0776768	0.0111661	0.756888	0.248966	0.0661097	0.00913001	0.431822	-0.175082	-0.357938	0.0599603	0.00777406	-0.160896	-0.509324	0.600893	0.187532	0.0806126	-0.267815	0.923035	0.429041	-0.175774	-0.51538	0.508259	0.163832	0.241508	-0.10692	0.25818
Carnitine	-0.214203	0.420657	0.103227	0.51281	0.156022	0.661618	-0.303601	0.582932	0.139665	0.525924	0.217873	0.64104	-0.00449457	0.61429	0.304897	0.0532272	0.152072	2.00496	0.304897	-0.106448	0.206753	0.716243	0.20167	-0.209675	0.553336	0.613016	0.372681	0.151198	0.0016691	0.594165	0.165036	-0.0564474	0.139041	0.38652	0.103227	-0.318805	0.910677	0.525259	0.54779	0.125758	0.00686109	0.969822	0.242892	-0.168453	0.394063	0.654238	0.444563	0.022531	0.0358515
Acetylcarnitine	-0.389268	1.34362	0.477175	0.270604	0.425872	1.12047	-0.335219	2.08462	0.874702	0.150808	0.594698	1.47084	-1.62324	0.0657729	-0.778731	0.0695157	0.415089	-1.87606	-0.778731	-1.90152	0.257686	0.344062	-1.25591	-2.3787	0.0235283	-0.133113	-0.35235	-0.956902	0.244181	0.252203	0.935019	0.330466	0.00349006	1.53957	0.477175	-0.674786	0.679712	1.62914	0.573146	-0.578815	0.541268	1.72511	1.35188	0.229084	0.0132404	2.47467	0.0959713	-1.05599	0.995883
Glycyl-L-valine	-0.966165	1.42261	0.22822	0.699958	0.587061	0.388751	-2.22926	1.10648	-0.561393	0.49825	0.819787	-0.684804	-2.26181	0.0664707	-1.09767	0.0637531	0.572197	-1.91835	-1.09767	-2.64543	0.240107	0.45009	-1.32589	-2.87365	0.114628	0.221869	-1.37022	-2.20359	0.0020611	-0.53685	-0.02359	-0.856961	0.954422	0.809781	0.22822	-1.35975	0.979706	1.81619	-1.43084	-3.01882	0.0896016	0.157125	-0.333173	-1.88093	0.936718	1.21459	-1.65907	-3.24704	0.0378585
N8-Acetylspermidine	-0.837602	0.195458	-0.321072	0.214859	0.253884	-1.26464	-0.90017	0.54242	-0.178875	0.617233	0.354529	-0.504542	-0.0250971	0.981806	0.478354	0.0618428	0.247455	1.93309	0.478354	-0.190999	0.234177	1.14771	0.799426	0.130073	0.0141503	1.46878	0.390939	0.030535	0.0343881	0.751343	-0.423097	-0.783502	0.0227984	-0.0626933	-0.321072	-1.00781	0.591278	0.36567	-0.0215924	-0.708334	0.999775	0.66515	-0.499947	-1.1693	0.201195	0.169407	0.299479	-0.387263	0.643711
Phenylalanine	-0.199623	0.461353	0.130865	0.426232	0.162441	0.805614	-0.780771	0.142232	-0.31927	0.168632	0.226836	-1.40749	-0.629577	0.0146631	-0.307457	0.0607256	0.158328	-1.9419	-0.307457	-0.735725	0.230684	0.120811	-0.438321	-0.866589	0.043259	-0.0100536	-0.462678	-0.693273	0.000266308	-0.232083	-0.0206793	-0.251274	0.856345	0.209916	0.130865	-0.308529	0.851314	0.570258	-0.495862	-0.935255	0.0220315	-0.0564683	-0.188405	-0.616673	0.637341	0.239863	-0.626726	-1.06612	0.0026975
Tetradecanedioic acid	-0.783996	0.58698	-0.0985083	0.771834	0.336929	-0.292371	-0.463709	1.45075	0.493523	0.301827	0.470496	1.04894	-1.29265	0.0436076	-0.624523	0.065967	0.328398	-1.90173	-0.624523	-1.51282	0.246915	0.263776	-0.526015	-1.41431	0.391582	0.362285	-0.383823	-0.862116	0.112046	0.0944698	0.164688	-0.313605	0.488504	0.642981	-0.0985083	-1.00988	0.991135	0.812868	-0.229509	-1.14088	0.903508	0.681868	0.395015	-0.493285	0.629416	1.28331	-0.131	-1.04238	0.979697
Tryptamine	-2.08648	0.193349	-0.946565	0.100566	0.560288	-1.68943	-1.24031	1.9433	0.351495	0.656187	0.782399	0.449252	-0.089765	2.13234	1.02129	0.070357	0.546101	1.87014	1.02129	-0.455889	0.260214	2.49846	1.96785	0.490677	0.00537016	3.44503	1.1917	0.396336	0.00450862	1.98707	-0.797694	-1.59306	0.0493705	-0.00232949	-0.946565	-2.46211	0.345223	0.568984	0.426215	-1.08933	0.871417	1.94176	-0.595071	-2.07225	0.69819	0.882104	1.37278	-0.142769	0.0872223
β-Alanine	-0.0978157	0.749782	0.325983	0.127138	0.208305	1.56494	-0.842623	0.340984	-0.250819	0.39476	0.290882	-0.862273	-0.79236	0.0337765	-0.379292	0.0706414	0.20303	-1.86815	-0.379292	-0.928478	0.261067	0.169895	-0.705275	-1.25446	0.0075661	-0.156089	-0.501139	-0.79684	0.00156152	-0.205437	0.210555	-0.0851468	0.156863	0.506257	0.325983	-0.23747	0.411939	0.889437	-0.304128	-0.867581	0.472385	0.259325	0.0751639	-0.474022	0.982373	0.62435	-0.630111	-1.19356	0.0235675
3-Methylxanthine	-0.54701	0.657482	0.0552358	0.853118	0.296015	0.186598	-0.682945	0.999037	0.158046	0.704658	0.413362	0.382343	-0.0456534	1.12834	0.541344	0.0694843	0.288519	1.87628	0.541344	-0.239086	0.257591	1.32177	0.486108	-0.294322	0.347572	1.26654	0.617912	0.1977	0.00521702	1.03812	0.120013	-0.300199	0.565148	0.540225	0.0552358	-0.745468	0.997648	0.85594	0.754625	-0.0460784	0.0705866	1.55533	0.213282	-0.567148	0.880538	0.993711	0.69939	-0.101314	0.104543
4-Imidazoleacetic acid	-0.215221	0.47468	0.129729	0.449625	0.169549	0.765142	-0.571947	0.391448	-0.0902494	0.705512	0.236763	-0.381181	-0.0274591	0.644973	0.308757	0.0706127	0.165256	1.86835	0.308757	-0.138252	0.260981	0.755766	0.179028	-0.267981	0.701963	0.626037	0.264606	0.02392	0.03218	0.505292	0.0764793	-0.164207	0.522441	0.317165	0.129729	-0.328893	0.869494	0.588351	0.348237	-0.110385	0.189466	0.806858	0.0394797	-0.407529	0.995108	0.486489	0.218508	-0.240114	0.576382
Citrulline	-0.732141	0.0617606	-0.33519	0.0951733	0.195108	-1.71797	-0.929198	0.179426	-0.374886	0.178101	0.272454	-1.37596	-0.0315574	0.742243	0.355343	0.0705817	0.190168	1.86857	0.355343	-0.159052	0.260888	0.869738	0.690533	0.176138	0.00498727	1.20493	0.172586	-0.104383	0.213757	0.449555	-0.531985	-0.808953	0.000436812	-0.255016	-0.33519	-0.862948	0.330817	0.192568	-0.354734	-0.882492	0.283138	0.173024	-0.710076	-1.22447	0.00378304	-0.195681	-0.0195433	-0.547301	0.999632
Hexanoylglycine	-0.632135	0.352857	-0.139639	0.567953	0.24207	-0.576853	-0.580507	0.794958	0.107226	0.753087	0.338033	0.317205	-0.92523	0.0348204	-0.445205	0.0679926	0.235941	-1.88693	-0.445205	-1.08341	0.253084	0.193003	-0.305566	-0.943774	0.572469	0.332642	-0.392695	-0.736329	0.0263699	-0.0490605	-0.0743102	-0.417944	0.662834	0.269324	-0.139639	-0.794426	0.938315	0.515148	-0.477618	-1.13241	0.218626	0.177169	-0.0324133	-0.670621	0.999055	0.605794	-0.337979	-0.992767	0.510575
N.formylmethionine	-0.351929	0.445895	0.046983	0.812106	0.196072	0.239621	-1.22472	-0.110618	-0.667668	0.0202949	0.2738	-2.43853	-0.758009	0.0196134	-0.369198	0.0619976	0.191108	-1.93189	-0.369198	-0.886134	0.234659	0.147738	-0.416181	-0.933117	0.15059	0.100755	-0.693991	-0.972328	1.48869e-05	-0.415654	-0.277135	-0.555472	0.0509407	0.00120164	0.046983	-0.483382	0.995064	0.577348	-0.989883	-1.52025	9.08026e-05	-0.459518	-0.620685	-1.13762	0.0135463	-0.103749	-1.03687	-1.56723	4.50539e-05
N-Iso-Valerylglycine	-0.632215	0.268162	-0.182026	0.416627	0.221276	-0.822623	-0.365825	0.891484	0.262829	0.401124	0.308995	0.850595	-0.860814	0.0167652	-0.422025	0.0588783	0.215673	-1.95678	-0.422025	-1.00541	0.224868	0.161359	-0.239998	-0.823382	0.68434	0.343386	-0.293776	-0.607891	0.0658248	0.0203392	-0.0395058	-0.353621	0.799633	0.274609	-0.182026	-0.780566	0.843349	0.416513	-0.341222	-0.939761	0.424822	0.257318	0.080803	-0.502581	0.981755	0.664187	-0.159195	-0.757734	0.888646
Guanine	-0.676627	0.387632	-0.144498	0.584353	0.261551	-0.552464	-0.447767	1.03839	0.295311	0.424566	0.365236	0.808549	-0.984742	0.0525692	-0.466087	0.076556	0.254928	-1.8283	-0.466087	-1.15565	0.278556	0.223481	-0.321589	-1.01116	0.593227	0.367979	-0.321994	-0.693282	0.0869203	0.0492947	0.0154234	-0.355865	0.933158	0.386712	-0.144498	-0.85198	0.945221	0.562984	-0.315273	-1.02275	0.62785	0.392209	0.150814	-0.538754	0.933914	0.840382	-0.170775	-0.878257	0.913766
Glycolic acid	-0.456147	-0.0501084	-0.253127	0.0161039	0.0997875	-2.53667	-0.13992	0.427081	0.14358	0.31032	0.139346	1.03039	-0.372142	0.0236155	-0.174263	0.0823543	0.0972608	-1.79171	-0.174263	-0.437348	0.295272	0.0888223	0.0788645	-0.184221	0.84888	0.34195	-0.104241	-0.245896	0.143855	0.0374134	-0.176751	-0.318406	0.0160303	-0.0350967	-0.253127	-0.523047	0.0725394	0.0167924	-0.28381	-0.55373	0.0362918	-0.0138902	-0.109547	-0.372632	0.676173	0.153538	-0.0306826	-0.300602	0.989726
Maltotriose	-0.980093	0.438512	-0.270791	0.442858	0.348635	-0.776717	-0.0126694	1.96831	0.977818	0.0528322	0.486842	2.00849	-1.29311	0.0895716	-0.601771	0.0858112	0.339807	-1.77092	-0.601771	-1.52093	0.305044	0.317389	-0.330981	-1.25014	0.765015	0.58818	-0.125312	-0.620221	0.609888	0.369598	0.233954	-0.260955	0.343165	0.728864	-0.270791	-1.21383	0.864408	0.672248	0.105256	-0.837783	0.990261	1.04829	0.707027	-0.212133	0.180477	1.62619	0.376047	-0.566992	0.70476
5-Methylcytosine	-0.769329	0.488847	-0.140241	0.653122	0.309208	-0.453549	-0.67559	1.08136	0.202884	0.641537	0.431785	0.469872	-1.13805	0.088272	-0.524887	0.0908906	0.301378	-1.74162	-0.524887	-1.3401	0.31915	0.290326	-0.384646	-1.19986	0.58408	0.430567	-0.425751	-0.864691	0.0568747	0.013189	-0.0249861	-0.463926	0.908503	0.413954	-0.140241	-0.976631	0.968469	0.69615	-0.462244	-1.29863	0.451905	0.374147	0.062643	-0.75257	0.99676	0.877856	-0.322003	-1.15839	0.726654
Creatinine	-0.177908	0.438493	0.130292	0.395942	0.151486	0.860097	-0.343722	0.517035	0.0866567	0.68471	0.211538	0.40965	-0.0426543	0.558139	0.257742	0.0901815	0.14765	1.74563	0.257742	-0.141644	0.317198	0.657128	0.12745	-0.271936	0.823618	0.526836	0.299752	0.0847079	0.00774682	0.514796	0.166838	-0.0482057	0.124003	0.381882	0.130292	-0.279469	0.825157	0.540054	0.474691	0.06493	0.0180437	0.884453	0.216949	-0.182437	0.466879	0.616335	0.344399	-0.0653624	0.125062
Dihydroxyacetone phosphate	-0.93901	0.439238	-0.249886	0.465884	0.338717	-0.737743	-0.272772	1.65185	0.689537	0.154342	0.472992	1.45782	-0.0992589	1.24409	0.572416	0.0922781	0.33014	1.73386	0.572416	-0.320595	0.322952	1.46543	0.822302	-0.0707096	0.0800395	1.71531	0.907715	0.426885	0.00052746	1.38855	0.079819	-0.401011	0.737702	0.560649	-0.249886	-1.1661	0.881157	0.666325	1.01207	0.0958566	0.0257792	1.92828	0.439651	-0.45336	0.549922	1.33266	1.26195	0.345742	0.00386835
Xanthurenic acid	-0.941225	0.993435	0.0261049	0.956546	0.47546	0.0549046	-1.60584	1.09577	-0.255035	0.703353	0.663943	-0.384121	-1.74855	0.137125	-0.805712	0.0914252	0.463421	-1.73862	-0.805712	-2.05924	0.320617	0.447817	-0.831817	-2.08535	0.293767	0.421712	-0.929316	-1.60426	0.00844821	-0.25437	-0.0802096	-0.755155	0.810448	0.594736	0.0261049	-1.25999	0.999939	1.3122	-1.03464	-2.32074	0.151062	0.251452	-0.22893	-1.48246	0.959875	1.0246	-1.06075	-2.34684	0.135922
Adipic acid	-0.298388	0.090367	-0.104011	0.284191	0.09554	-1.08866	-0.239973	0.302894	0.0314604	0.815038	0.133414	0.23581	-0.0291774	0.349734	0.160278	0.0945811	0.0931209	1.72119	0.160278	-0.0916087	0.329216	0.412166	0.264289	0.012402	0.0368061	0.516176	0.175484	0.0398585	0.0127955	0.311109	-0.0924983	-0.228123	0.174568	0.0431269	-0.104011	-0.362441	0.698793	0.15442	0.0877282	-0.170703	0.795306	0.346159	-0.0725502	-0.324437	0.863351	0.179337	0.191739	-0.0666919	0.206048
Isoleucine	-0.245053	0.910843	0.332895	0.249641	0.284072	1.17187	-1.14226	0.471866	-0.335195	0.404201	0.396684	-0.844991	-1.02404	0.102589	-0.460725	0.105582	0.276879	-1.664	-0.460725	-1.20967	0.358349	0.288217	-0.79362	-1.54256	0.0344525	-0.0446776	-0.623593	-1.02685	0.00349456	-0.220335	0.177422	-0.225836	0.377202	0.58068	0.332895	-0.435504	0.648444	1.10129	-0.463026	-1.23142	0.376335	0.305373	-0.00230015	-0.751243	1	0.746643	-0.79592	-1.56432	0.0400509
Tryptophan	-0.226443	0.608847	0.191202	0.358401	0.20528	0.931419	-0.898302	0.268118	-0.315092	0.279639	0.286658	-1.09919	-0.74046	0.0736801	-0.33339	0.105126	0.200082	-1.66627	-0.33339	-0.874602	0.357167	0.207822	-0.524592	-1.0658	0.0602124	0.0166199	-0.486559	-0.777967	0.00179254	-0.195151	0.042429	-0.248979	0.768914	0.333837	0.191202	-0.36407	0.788284	0.746473	-0.457281	-1.01255	0.136822	0.0979908	-0.123891	-0.665102	0.925211	0.417321	-0.648482	-1.20375	0.0169361
Glycyl leucine	-0.768189	0.805143	0.0184771	0.962175	0.38666	0.0477864	-0.974492	1.22255	0.124027	0.819739	0.539941	0.229705	-1.39793	0.135566	-0.631181	0.103426	0.37687	-1.6748	-0.631181	-1.65059	0.352739	0.388231	-0.649658	-1.66907	0.327904	0.369754	-0.570363	-1.11925	0.0421475	-0.0214739	0.0971006	-0.451788	0.721205	0.645989	0.0184771	-1.02742	0.99996	1.06437	-0.488677	-1.53457	0.591771	0.557218	0.142504	-0.876908	0.981263	1.16192	-0.507154	-1.55305	0.562276
Nicotine amide	-0.216621	0.465897	0.124638	0.462699	0.167735	0.743067	-0.532839	0.420245	-0.0562972	0.811545	0.234229	-0.240351	-0.0614048	0.603831	0.271213	0.106608	0.163488	1.65892	0.271213	-0.171012	0.361001	0.713439	0.146575	-0.29565	0.806658	0.588801	0.243618	0.00550738	0.0452154	0.481728	0.0893523	-0.148758	0.450611	0.327463	0.124638	-0.329076	0.878932	0.578352	0.339554	-0.11416	0.199769	0.793268	0.0683409	-0.373885	0.975006	0.510566	0.214916	-0.238798	0.580995
Acetylmuramic.acid	-0.662133	0.475626	-0.0932534	0.740861	0.279614	-0.333507	-0.494844	1.09395	0.299553	0.448429	0.39046	0.767179	-0.107762	1.00119	0.446714	0.110691	0.272534	1.63911	0.446714	-0.290477	0.371454	1.18391	0.539967	-0.197224	0.215519	1.27716	0.592239	0.195309	0.00465955	0.98917	0.0447674	-0.352163	0.819927	0.441698	-0.0932534	-0.849596	0.986978	0.663089	0.653013	-0.103329	0.110499	1.40936	0.206299	-0.530892	0.873029	0.943491	0.746267	-0.0100755	0.0542257
GDP	-0.793767	2.08469	0.645462	0.368158	0.707407	0.912435	-2.86425	1.15529	-0.85448	0.393284	0.987839	-0.864999	-2.52402	0.281558	-1.12123	0.113428	0.689495	-1.62616	-1.12123	-2.98628	0.378371	0.743817	-1.76669	-3.63174	0.0686202	0.0983547	-1.53645	-2.54066	0.00381281	-0.532241	0.247728	-0.756481	0.619074	1.25194	0.645462	-1.26804	0.798367	2.55896	-1.33025	-3.24374	0.255819	0.58325	-0.209018	-2.07406	0.990144	1.65603	-1.97571	-3.88921	0.0408883
Urocanic acid	-0.0792547	0.453096	0.186921	0.162479	0.13083	1.42873	-0.700626	0.0427611	-0.328932	0.0809354	0.182694	-1.80046	-0.464751	0.05412	-0.205316	0.116901	0.127517	-1.6101	-0.205316	-0.550243	0.38704	0.139612	-0.392236	-0.737163	0.0208043	-0.047309	-0.365312	-0.551033	0.000334678	-0.17959	0.0278574	-0.157864	0.762155	0.213579	0.186921	-0.166967	0.490997	0.540808	-0.347327	-0.701215	0.0559643	0.00656032	-0.142012	-0.486939	0.683809	0.202915	-0.534248	-0.888136	0.00144609
Creatine	-0.190867	0.433329	0.121231	0.435003	0.153402	0.790286	-0.329798	0.541844	0.106023	0.62392	0.214214	0.494942	-0.0698144	0.538576	0.234381	0.126519	0.149517	1.56758	0.234381	-0.170056	0.410459	0.638818	0.11315	-0.291287	0.873115	0.517587	0.285835	0.0680719	0.0116647	0.503599	0.168075	-0.0496885	0.125889	0.385838	0.121231	-0.293712	0.85833	0.536174	0.461635	0.0466922	0.0244792	0.876579	0.227255	-0.177182	0.43746	0.631691	0.340404	-0.0745389	0.13911
Deoxyinosine	-1.31546	0.117037	-0.599214	0.0981463	0.35205	-1.70207	-0.744205	1.25617	0.255984	0.606049	0.491611	0.520705	-0.173365	1.22286	0.524749	0.135726	0.343136	1.52928	0.524749	-0.403415	0.432102	1.45291	1.12396	0.195799	0.0126252	2.05213	0.64901	0.149252	0.0124984	1.14877	-0.485031	-0.984788	0.0567344	0.0147263	-0.599214	-1.55149	0.338798	0.353062	0.18152	-0.770756	0.95477	1.1338	-0.34323	-1.27139	0.750276	0.584934	0.780733	-0.171543	0.139477
Tranexamic acid	-1.90222	0.10852	-0.896851	0.0786365	0.494157	-1.81491	-1.13079	1.67705	0.27313	0.694793	0.690053	0.39581	-0.24031	1.71952	0.739605	0.134175	0.481645	1.53558	0.739605	-0.56322	0.428507	2.04243	1.63646	0.333631	0.00922639	2.93928	0.872064	0.170575	0.0163911	1.57355	-0.77975	-1.48124	0.0304424	-0.0782614	-0.896851	-2.23352	0.284602	0.439819	0.115883	-1.22079	0.995369	1.45255	-0.623721	-1.92655	0.57254	0.679103	1.01273	-0.323935	0.191003
Adenosine	-0.529151	0.502473	-0.0133391	0.958357	0.253531	-0.0526134	-1.05123	0.389357	-0.330936	0.356707	0.354037	-0.934751	-0.87668	0.128823	-0.373928	0.139749	0.247111	-1.5132	-0.373928	-1.04235	0.441327	0.294495	-0.360589	-1.02901	0.472855	0.307834	-0.534783	-0.894686	0.00481222	-0.17488	-0.168967	-0.52887	0.346441	0.190936	-0.0133391	-0.699127	0.999947	0.672448	-0.718204	-1.40399	0.0372666	-0.0324161	-0.344275	-1.0127	0.512394	0.324148	-0.704865	-1.39065	0.0421049
Ferulic acid	-0.932161	0.251152	-0.340504	0.250031	0.29081	-1.17088	-1.03783	0.614574	-0.211629	0.605753	0.406093	-0.521135	-1.00634	0.147011	-0.429664	0.139076	0.283446	-1.51586	-0.429664	-1.19637	0.439795	0.337042	-0.0891603	-0.855867	0.98902	0.677547	-0.532397	-0.94522	0.0130653	-0.119574	-0.435012	-0.847835	0.0395045	-0.0221891	-0.340504	-1.12713	0.649048	0.44612	-0.981798	-1.76842	0.0097558	-0.195173	-0.552134	-1.31884	0.228315	0.214573	-0.641294	-1.42792	0.142876
Pyruvic acid	-1.08268	0.0225739	-0.530054	0.0595396	0.271626	-1.95141	-0.42334	1.12007	0.348363	0.365062	0.379305	0.918422	-0.93305	0.14422	-0.394415	0.14578	0.264748	-1.48977	-0.394415	-1.11055	0.454909	0.321716	0.135639	-0.580492	0.955568	0.851769	-0.224544	-0.610135	0.244568	0.161046	-0.345493	-0.731084	0.0773825	0.0400976	-0.530054	-1.26479	0.226956	0.204681	-0.576106	-1.31084	0.167566	0.158628	-0.181691	-0.897822	0.90159	0.534439	-0.0460526	-0.780787	0.998231
3-Methylhistidine	-0.421489	0.647517	0.113014	0.669866	0.262718	0.430173	-0.728585	0.764202	0.0178082	0.961577	0.366865	0.0485416	-0.141285	0.900654	0.379685	0.147625	0.256066	1.48276	0.379685	-0.312959	0.459004	1.07233	0.266671	-0.425974	0.726635	0.959315	0.388092	0.0151468	0.0418711	0.761036	0.111927	-0.261018	0.545654	0.484871	0.113014	-0.597624	0.972874	0.823652	0.510507	-0.200131	0.230182	1.22114	0.130822	-0.561822	0.955915	0.823466	0.397493	-0.313145	0.44144
3,4-Dihydroxybenzoic acid	-0.930121	2.51027	0.790076	0.356865	0.845507	0.93444	-4.52535	0.278895	-2.12323	0.0812831	1.18069	-1.7983	-0.46096	2.89232	1.21568	0.149646	0.824098	1.47516	1.21568	-1.01346	0.463458	3.44482	0.425605	-1.80354	0.954564	2.65475	0.181162	-1.01909	0.76071	1.38141	-0.30353	-1.50378	0.610327	0.896721	0.790076	-1.49698	0.786663	3.07713	-0.117473	-2.40452	0.999023	2.16958	-1.33315	-3.5623	0.38292	0.89599	-0.907548	-3.1946	0.707871
Methionine	-0.252853	0.954677	0.350912	0.245468	0.296761	1.18247	-1.02721	0.659012	-0.1841	0.65976	0.414404	-0.444252	-1.01107	0.165887	-0.42259	0.153472	0.289247	-1.461	-0.42259	-1.20499	0.471801	0.359807	-0.773502	-1.5559	0.0535874	0.00889514	-0.511925	-0.933196	0.0187505	-0.090654	0.269983	-0.151288	0.201299	0.691254	0.350912	-0.451811	0.641944	1.15363	-0.255778	-1.0585	0.82426	0.546945	0.166812	-0.615585	0.938357	0.94921	-0.60669	-1.40941	0.192743
Quinic acid	-0.617496	0.324273	-0.146612	0.530804	0.231448	-0.633454	-0.573943	0.741166	0.0836116	0.797474	0.3232	0.2587	-0.131677	0.786246	0.327284	0.156274	0.225588	1.45081	0.327284	-0.282919	0.477838	0.937487	0.473896	-0.136307	0.173961	1.0841	0.367763	0.0392078	0.0293787	0.696319	-0.113419	-0.441974	0.487403	0.215137	-0.146612	-0.772666	0.920483	0.479443	0.264284	-0.361771	0.666746	0.890339	-0.063	-0.673203	0.992251	0.547203	0.410896	-0.215159	0.302956
N-Acetyl-alanine	-0.212112	0.831298	0.309593	0.235887	0.256427	1.20733	-0.971159	0.485884	-0.242638	0.502745	0.358081	-0.677606	-0.871495	0.145495	-0.363	0.155838	0.249934	-1.45238	-0.363	-1.03906	0.476903	0.313059	-0.672593	-1.34865	0.0515905	0.00346594	-0.480875	-0.84489	0.0111857	-0.11686	0.197827	-0.166188	0.276864	0.561841	0.309593	-0.384029	0.626658	1.00321	-0.296045	-0.989667	0.659058	0.397577	0.0669551	-0.609104	0.993143	0.743014	-0.605638	-1.29926	0.104725
Leucine	-0.311718	2.26282	0.975551	0.132646	0.632715	1.54185	-2.49784	1.0973	-0.70027	0.433687	0.883539	-0.792574	-2.10926	0.400087	-0.854587	0.175116	0.616695	-1.38575	-0.854587	-2.52271	0.516907	0.813539	-1.83014	-3.49827	0.0270711	-0.162012	-1.19492	-2.0931	0.0106765	-0.296737	0.647905	-0.250275	0.151679	1.54609	0.975551	-0.735911	0.424945	2.68701	-0.579307	-2.29077	0.796705	1.13216	0.275281	-1.39285	0.969863	1.94341	-1.55486	-3.26632	0.0858926
δ-Gluconolactone	-0.578629	0.638061	0.0297162	0.921437	0.299012	0.0993812	-0.875474	0.823541	-0.0259664	0.950788	0.417548	-0.0621877	-0.192906	0.992977	0.400035	0.179131	0.291441	1.37261	0.400035	-0.388298	0.524898	1.18837	0.370319	-0.418014	0.587566	1.15865	0.387117	-0.0373503	0.0724768	0.811584	0.00620577	-0.418261	0.97645	0.430673	0.0297162	-0.779096	0.999641	0.838529	0.403785	-0.405027	0.538463	1.2126	0.00374984	-0.784583	0.999999	0.792083	0.374069	-0.434744	0.599697
AMP	-0.406934	0.684024	0.138545	0.608782	0.268113	0.516742	-0.463272	1.06017	0.298448	0.431069	0.374399	0.797139	-0.897101	0.166234	-0.365434	0.171323	0.261324	-1.39839	-0.365434	-1.0723	0.509251	0.341434	-0.503979	-1.21085	0.23599	0.202889	-0.219883	-0.600487	0.24825	0.16072	0.297386	-0.0832174	0.121444	0.677989	0.138545	-0.586685	0.954492	0.863776	0.0715594	-0.653671	0.993217	0.79679	0.436993	-0.269874	0.354071	1.14386	-0.0669857	-0.792216	0.994416
Pinitol	-0.400377	0.102624	-0.148876	0.237026	0.123617	-1.20434	-0.132905	0.569497	0.218296	0.214876	0.172622	1.26459	-0.0800814	0.410183	0.165051	0.179978	0.120487	1.36987	0.165051	-0.16086	0.526571	0.490961	0.313927	-0.0119832	0.0624306	0.639838	0.271212	0.0957301	0.00351065	0.446694	-0.0440719	-0.219554	0.612778	0.13141	-0.148876	-0.483253	0.628503	0.185501	0.23447	-0.0999067	0.248979	0.568847	0.0694195	-0.256491	0.938518	0.39533	0.383347	0.0489697	0.019555
Sebacic acid	-0.451069	0.180783	-0.135143	0.390424	0.155283	-0.870299	-0.368559	0.513774	0.0726075	0.739864	0.216841	0.334842	-0.51817	0.0976833	-0.210243	0.174104	0.151351	-1.38911	-0.210243	-0.61964	0.514874	0.199154	-0.0751004	-0.484498	0.959372	0.334297	-0.174749	-0.395183	0.116299	0.0456852	-0.0933063	-0.313741	0.395355	0.127128	-0.135143	-0.555175	0.820057	0.28489	-0.272778	-0.692811	0.311865	0.147254	-0.0625353	-0.471932	0.975825	0.346862	-0.137636	-0.557668	0.811909
Traumatic Acid	-0.457539	0.156603	-0.150468	0.326052	0.150931	-0.996932	-0.363794	0.493809	0.0650074	0.759688	0.210764	0.308438	-0.501742	0.0968504	-0.202446	0.17804	0.147109	-1.37616	-0.202446	-0.600369	0.522739	0.195477	-0.0519778	-0.449901	0.984601	0.345945	-0.170657	-0.384913	0.11464	0.043599	-0.112637	-0.326893	0.292576	0.101619	-0.150468	-0.558728	0.752169	0.257792	-0.287906	-0.696167	0.244521	0.120354	-0.0854605	-0.483383	0.937114	0.312462	-0.137438	-0.545699	0.79933
5-Hydroxyindolacetic acid	0.0161657	1.30595	0.661055	0.0448335	0.316975	2.08552	-1.07107	0.730007	-0.170533	0.702509	0.442631	-0.38527	-0.210019	1.0471	0.418542	0.184707	0.308949	1.35473	0.418542	-0.417148	0.535812	1.25423	-0.242514	-1.0782	0.860729	0.593176	0.335229	-0.114736	0.139107	0.785195	0.564775	0.114809	0.015466	1.01474	0.661055	-0.196344	0.178886	1.51846	0.909065	0.0516648	0.0343204	1.76646	0.490523	-0.345167	0.399288	1.32621	0.248009	-0.609391	0.861866
2-Oxoglutaric acid	-1.32049	2.2604	0.469957	0.596907	0.880035	0.53402	-3.10304	1.8974	-0.602819	0.627002	1.2289	-0.490534	-2.8857	0.604521	-1.14059	0.192722	0.857752	-1.32974	-1.14059	-3.46076	0.551131	1.17959	-1.61055	-3.93072	0.257016	0.709629	-1.43328	-2.68254	0.025822	-0.18401	0.198563	-1.0507	0.748453	1.44783	0.469957	-1.91049	0.950133	2.85041	-1.27345	-3.6539	0.480072	1.107	-0.132862	-2.45304	0.998648	2.18731	-1.74341	-4.12386	0.2156
Glutamine	0.0344271	0.893609	0.464018	0.0351061	0.211152	2.19756	-0.956649	0.243133	-0.356758	0.2349	0.294857	-1.20994	-0.146441	0.690986	0.272273	0.194942	0.205805	1.32296	0.272273	-0.284419	0.555299	0.828964	-0.191746	-0.748438	0.788141	0.364946	0.0983992	-0.201344	0.50885	0.398142	0.278474	-0.0212691	0.0675477	0.578217	0.464018	-0.107136	0.14499	1.03517	0.379533	-0.191621	0.292612	0.950687	0.10726	-0.449432	0.953396	0.663952	-0.0844855	-0.655639	0.977952
Azelaic acid	-0.484961	0.130066	-0.177447	0.248801	0.151148	-1.17399	-0.463316	0.395524	-0.0338959	0.873393	0.211067	-0.160593	-0.492604	0.106851	-0.192876	0.199502	0.147321	-1.30922	-0.192876	-0.591373	0.563758	0.20562	-0.015429	-0.413925	0.99958	0.383067	-0.209245	-0.42381	0.0556167	0.00532017	-0.18932	-0.403885	0.0817955	0.0252453	-0.177447	-0.586296	0.647143	0.231401	-0.40422	-0.813068	0.053572	0.00462896	-0.211343	-0.60984	0.487503	0.187153	-0.226772	-0.635621	0.448769
Histidine	-0.296306	0.700884	0.202289	0.415049	0.245068	0.82544	-0.837045	0.555455	-0.140795	0.683426	0.342219	-0.411418	-0.796557	0.175384	-0.310586	0.202516	0.238863	-1.30027	-0.310586	-0.956698	0.569276	0.335525	-0.512875	-1.15899	0.159557	0.133236	-0.378916	-0.726806	0.0337023	-0.0310264	0.140065	-0.207825	0.418594	0.487955	0.202289	-0.460607	0.842012	0.865185	-0.249092	-0.911989	0.741072	0.413804	0.061494	-0.584617	0.9939	0.707605	-0.451381	-1.11428	0.272522
3-Phenyllactic acid	-1.67602	0.203795	-0.73611	0.120609	0.46198	-1.59338	-0.0462581	2.57875	1.26625	0.0581436	0.64512	1.96281	-0.358563	1.47365	0.557543	0.224375	0.450282	1.23821	0.557543	-0.660446	0.607609	1.77553	1.29365	0.075664	0.0339153	2.51164	1.17362	0.51781	0.000920537	1.82943	-0.117659	-0.773469	0.717432	0.538151	-0.73611	-1.98574	0.39617	0.513521	1.08768	-0.16195	0.106325	2.33731	0.530137	-0.687852	0.645089	1.74813	1.82379	0.57416	0.0021084
4-Coumaric acid	-0.941756	0.398147	-0.271804	0.415062	0.329293	-0.825418	-0.818889	1.05218	0.116648	0.801321	0.459833	0.253675	-1.04814	0.257838	-0.395151	0.226962	0.320955	-1.23117	-0.395151	-1.26332	0.611956	0.473016	-0.123346	-0.991513	0.980366	0.744821	-0.338088	-0.80554	0.150635	0.129365	-0.203082	-0.670534	0.383154	0.264371	-0.271804	-1.16252	0.842022	0.618916	-0.550307	-1.44103	0.354615	0.340413	-0.155157	-1.02332	0.962243	0.71301	-0.278503	-1.16922	0.832219
4-Vinylphenol	-1.62449	-0.174976	-0.899734	0.0165291	0.356231	-2.5257	0.265475	2.28961	1.27754	0.0149368	0.49745	2.56819	-0.305138	1.10767	0.401268	0.256107	0.347211	1.15569	0.401268	-0.537919	0.658333	1.34046	1.301	0.361814	0.00365159	2.24019	1.02295	0.51726	0.000242076	1.52865	-0.271522	-0.777215	0.282571	0.234171	-0.899734	-1.86332	0.0742736	0.0638524	0.779078	-0.184508	0.147951	1.74266	0.37781	-0.561378	0.699111	1.317	1.67881	0.715225	0.000241014
CMP	-0.50765	0.82368	0.158015	0.632318	0.327186	0.482952	-0.399467	1.45963	0.530084	0.254293	0.45689	1.1602	-1.03443	0.263187	-0.385623	0.235169	0.318902	-1.20922	-0.385623	-1.24824	0.625493	0.476989	-0.543639	-1.40625	0.337459	0.318973	-0.127289	-0.591751	0.580898	0.337173	0.433205	-0.0312564	0.0665267	0.897667	0.158015	-0.727006	0.962346	1.04304	0.302476	-0.582545	0.791993	1.1875	0.688099	-0.174513	0.156414	1.55071	0.144461	-0.740561	0.970786
Glutamic acid	-0.165802	0.256066	0.0451316	0.666174	0.103678	0.435307	-0.35916	0.229946	-0.0646071	0.658332	0.144778	-0.446249	-0.0895658	0.32162	0.116027	0.259147	0.101053	1.14819	0.116027	-0.157315	0.662906	0.389369	0.0708956	-0.202446	0.895723	0.344238	0.0844934	-0.0626838	0.251176	0.231671	0.00977473	-0.137403	0.893337	0.156952	0.0451316	-0.235311	0.971941	0.325575	0.0965517	-0.183891	0.788366	0.376995	-0.0194755	-0.292817	0.99741	0.253866	0.0514201	-0.229023	0.959427
Homovanilic acid	-0.858682	0.399853	-0.229415	0.463496	0.309296	-0.741732	-0.720401	1.03705	0.158323	0.716283	0.431908	0.366566	-0.271834	0.954833	0.3415	0.265461	0.301464	1.1328	0.3415	-0.473946	0.67225	1.15694	0.570914	-0.244531	0.250207	1.38636	0.418341	-0.020724	0.061157	0.857407	-0.15924	-0.598305	0.465804	0.279825	-0.229415	-1.06604	0.879492	0.607215	0.270408	-0.566221	0.818056	1.10704	-0.0710919	-0.886537	0.995291	0.744353	0.499822	-0.336807	0.383844
Lactic acid	-0.482074	0.469275	-0.00639975	0.978328	0.233802	-0.0273725	-0.334113	0.994373	0.33013	0.319298	0.326487	1.01116	-0.194413	0.732847	0.269217	0.245893	0.227882	1.18139	0.269217	-0.347192	0.64261	0.885627	0.275617	-0.340793	0.625341	0.892027	0.429752	0.0978547	0.0127359	0.76165	0.151581	-0.180317	0.359542	0.483478	-0.00639975	-0.638823	0.999992	0.626023	0.592948	-0.0394753	0.072627	1.22537	0.323731	-0.292679	0.495868	0.94014	0.599348	-0.0330755	0.0684443
Methionine sulfoxide	-0.412843	0.458336	0.0227461	0.916035	0.2141	0.106241	-1.13843	0.0781097	-0.530158	0.0854166	0.298974	-1.77326	-0.678231	0.170889	-0.253671	0.23276	0.208679	-1.21561	-0.253671	-0.818136	0.621559	0.310794	-0.276417	-0.840882	0.554288	0.288048	-0.511599	-0.815527	0.00166334	-0.20767	-0.235657	-0.539586	0.124219	0.0682712	0.0227461	-0.556383	0.999562	0.601875	-0.761083	-1.34021	0.00611111	-0.181954	-0.507412	-1.07188	0.0906862	0.0570533	-0.783829	-1.36296	0.00460382
Pentose	-0.423245	0.123243	-0.150001	0.272115	0.134304	-1.11687	-0.337892	0.425237	0.0436728	0.817304	0.187546	0.232865	-0.416245	0.116405	-0.14992	0.260335	0.130904	-1.14527	-0.14992	-0.504007	0.66468	0.204167	8.06817e-05	-0.354006	1	0.354168	-0.128554	-0.319208	0.179369	0.0620991	-0.124219	-0.314872	0.194085	0.0664345	-0.150001	-0.513286	0.681879	0.213285	-0.256248	-0.619533	0.244344	0.107038	-0.106328	-0.460415	0.848224	0.247759	-0.106247	-0.469533	0.857964
Propionylcarnitine	-0.645792	2.95866	1.15643	0.200756	0.885826	1.30549	-1.23558	3.79776	1.28109	0.307895	1.23699	1.03565	-2.74423	0.768952	-0.98764	0.260895	0.863396	-1.1439	-0.98764	-3.32308	0.665513	1.3478	-2.14407	-4.47951	0.0813199	0.191367	-0.363269	-1.62076	0.560707	0.894218	1.82297	0.565482	0.00581339	3.08045	1.15643	-1.23968	0.566061	3.55255	1.44988	-0.946231	0.372706	3.84599	2.43752	0.102081	0.0381127	4.77296	0.293448	-2.10266	0.987231
Succinic acid	-1.62662	0.0203236	-0.803147	0.0555895	0.40475	-1.9843	-0.90993	1.3899	0.239984	0.673886	0.565203	0.424598	-0.353374	1.25187	0.449246	0.263	0.394502	1.13877	0.449246	-0.61786	0.668632	1.51635	1.25239	0.185286	0.0162884	2.3195	0.565769	-0.00879984	0.0534075	1.14034	-0.694977	-1.26955	0.0192613	-0.120408	-0.803147	-1.89797	0.214386	0.291681	-0.113917	-1.20874	0.992072	0.980911	-0.563163	-1.63027	0.491716	0.503943	0.689229	-0.405598	0.338403
Trigonelline	-0.487643	0.133898	-0.176872	0.255206	0.152749	-1.15793	-0.0266478	0.841286	0.407319	0.064912	0.213302	1.90959	-0.121667	0.484136	0.181234	0.232121	0.148881	1.21731	0.181234	-0.221482	0.62051	0.58395	0.358107	-0.0446095	0.0957706	0.760823	0.379409	0.162572	0.00115066	0.596246	0.0220179	-0.194819	0.837601	0.238855	-0.176872	-0.59005	0.656967	0.236306	0.411681	-0.00149685	0.0511194	0.824859	0.230447	-0.172269	0.421543	0.633163	0.588554	0.175375	0.00273551
3-Ureidopropionate	-0.529888	1.21814	0.344124	0.428834	0.429592	0.801049	-0.684524	1.75646	0.535968	0.378092	0.599893	0.893439	-1.35311	0.350654	-0.501228	0.239811	0.418715	-1.19706	-0.501228	-1.63383	0.632981	0.631374	-0.845352	-1.97795	0.201708	0.28725	-0.239949	-0.849783	0.42914	0.369885	0.625299	0.0154646	0.0447763	1.23513	0.344124	-0.817901	0.85342	1.50615	0.378865	-0.78316	0.814175	1.54089	0.880092	-0.25251	0.173585	2.01269	0.0347403	-1.12728	0.999806
CDP	-1.64127	0.942025	-0.349621	0.585549	0.634866	-0.5507	-0.736331	2.87104	1.06735	0.237174	0.886543	1.20395	-0.523538	1.99434	0.735402	0.243139	0.618791	1.18845	0.735402	-0.938396	0.638275	2.4092	1.08502	-0.588775	0.313406	2.75882	1.25453	0.353292	0.00782229	2.15576	0.164703	-0.73653	0.712408	1.06594	-0.349621	-2.0669	0.945703	1.36766	1.45313	-0.264146	0.1213	3.17042	0.717733	-0.956065	0.655766	2.39153	1.80276	0.0854754	0.0366812
Glyceric acid	-0.662985	0.340383	-0.161301	0.517558	0.246587	-0.654135	-0.977813	0.423315	-0.277249	0.42649	0.34434	-0.805162	-0.194668	0.783294	0.294313	0.229413	0.240343	1.22455	0.294313	-0.355802	0.616039	0.944428	0.455614	-0.194501	0.249423	1.10573	0.159133	-0.190913	0.361731	0.509178	-0.307671	-0.657716	0.0829251	0.042375	-0.161301	-0.828305	0.913342	0.505703	-0.144237	-0.811241	0.935923	0.522767	-0.43855	-1.08867	0.280182	0.211565	0.017064	-0.64994	0.999879
Hippuric acid	-0.966455	0.568863	-0.198796	0.60181	0.377318	-0.526867	-0.690437	1.45352	0.38154	0.47409	0.526896	0.724128	-1.18324	0.3132	-0.435022	0.245308	0.367764	-1.18288	-0.435022	-1.4298	0.641693	0.559761	-0.236225	-1.23101	0.917459	0.758557	-0.248971	-0.784598	0.351183	0.286656	0.00342179	-0.532205	0.989708	0.539049	-0.198796	-1.21942	0.951966	0.821829	-0.252278	-1.2729	0.908148	0.768348	0.182744	-0.812039	0.95921	1.17753	-0.0534815	-1.07411	0.998963
Inosine	-1.1651	0.75934	-0.202878	0.670736	0.472947	-0.428966	-0.734901	1.95243	0.608763	0.363344	0.660434	0.921761	-1.47154	0.404164	-0.53369	0.255277	0.460972	-1.15775	-0.53369	-1.78059	0.657076	0.713214	-0.330812	-1.57772	0.889371	0.916092	-0.236949	-0.908327	0.477786	0.43443	0.115548	-0.555831	0.728451	0.786926	-0.202878	-1.48217	0.973091	1.07642	-0.127805	-1.4071	0.992965	1.15149	0.405885	-0.841019	0.814898	1.65279	0.075073	-1.20422	0.998546
L-DOPA	-0.379531	0.563482	0.0919755	0.694021	0.231754	0.396867	-0.961829	0.355018	-0.303405	0.355305	0.323627	-0.937516	-0.739336	0.1798	-0.279768	0.224255	0.225886	-1.23854	-0.279768	-0.890778	0.607406	0.331241	-0.371744	-0.982753	0.367951	0.239265	-0.427285	-0.756275	0.0124904	-0.0982954	-0.0523647	-0.381354	0.74811	0.276625	0.0919755	-0.534907	0.978463	0.718858	-0.491198	-1.11808	0.168025	0.135684	-0.21143	-0.822439	0.785823	0.39958	-0.583174	-1.21006	0.0757815
Pantothenic.acid	-0.348434	0.466458	0.0590122	0.770094	0.200267	0.294668	-0.674095	0.46384	-0.105128	0.709385	0.279658	-0.375916	-0.171847	0.622412	0.225282	0.256736	0.195196	1.15413	0.225282	-0.302713	0.659282	0.753278	0.16627	-0.361725	0.829253	0.694265	0.173946	-0.110346	0.221962	0.458237	0.000519805	-0.283772	0.997054	0.284812	0.0590122	-0.482699	0.99093	0.600724	0.179167	-0.362545	0.807647	0.720878	-0.0461156	-0.574111	0.995266	0.48188	0.120155	-0.421557	0.931336
Rhamnose	-0.666268	0.056103	-0.305083	0.0950767	0.177529	-1.71849	-0.351956	0.656781	0.152413	0.542903	0.247906	0.614801	-0.549331	0.15475	-0.197291	0.262418	0.173034	-1.14018	-0.197291	-0.665338	0.667772	0.270757	0.107792	-0.360256	0.923981	0.57584	-0.122953	-0.374967	0.328126	0.129061	-0.223684	-0.475698	0.0800773	0.0283295	-0.305083	-0.78529	0.330556	0.175124	-0.349961	-0.830168	0.219299	0.130246	-0.15267	-0.620718	0.813974	0.315378	-0.0448779	-0.525085	0.99422
Sorbitol	-0.309235	0.830309	0.260537	0.358965	0.280053	0.930313	-1.12547	0.465815	-0.329829	0.40508	0.391073	-0.843395	-0.245633	0.865057	0.309712	0.264704	0.272962	1.13463	0.309712	-0.428636	0.67114	1.04806	0.049175	-0.689173	0.997881	0.787523	0.148923	-0.248631	0.451398	0.546476	0.0874721	-0.310081	0.657333	0.485025	0.260537	-0.496992	0.788877	1.01807	0.24042	-0.517109	0.82596	0.997949	-0.0692921	-0.80764	0.994148	0.669056	-0.0201171	-0.777646	0.999864
Spermidine	-0.114081	0.227523	0.0567206	0.503983	0.0839522	0.67563	-0.316026	0.160998	-0.0775143	0.513075	0.117233	-0.6612	-0.065962	0.266992	0.100515	0.227988	0.0818265	1.2284	0.100515	-0.120821	0.613669	0.321852	0.0437947	-0.177542	0.949823	0.265131	0.0627084	-0.0564671	0.292148	0.181884	0.0153183	-0.103857	0.795326	0.134494	0.0567206	-0.170366	0.905571	0.283807	0.0797215	-0.147365	0.778456	0.306808	-0.0207937	-0.24213	0.99413	0.200543	0.0230009	-0.204085	0.992674
Methanesulfonic acid	-0.710773	0.441614	-0.13458	0.637778	0.283209	-0.475195	-0.962205	0.647016	-0.157595	0.692836	0.39548	-0.398489	-0.260833	0.862375	0.300771	0.283783	0.276038	1.0896	0.300771	-0.445898	0.698233	1.04744	0.435351	-0.311318	0.405139	1.18202	0.223839	-0.178194	0.265482	0.625873	-0.221292	-0.623325	0.270858	0.180742	-0.13458	-0.900646	0.964025	0.631487	0.00859709	-0.757469	0.99999	0.774663	-0.292174	-1.03884	0.716671	0.454495	0.143177	-0.622889	0.957191
Carbamoylaspartate	0.104164	1.11555	0.609859	0.0195927	0.248558	2.45359	-1.11503	0.297294	-0.40887	0.247227	0.347092	-1.17799	-0.22783	0.757951	0.265061	0.281834	0.242264	1.0941	0.265061	-0.390251	0.695549	0.920373	-0.344799	-1.00011	0.49429	0.310514	0.0658219	-0.287022	0.706724	0.418666	0.398449	0.045605	0.0280698	0.751293	0.609859	-0.0624768	0.0865907	1.2822	0.46605	-0.206286	0.258131	1.13839	0.200989	-0.454323	0.840015	0.856301	-0.14381	-0.816146	0.93781
Hyodeoxycholic acid	-0.89648	0.841554	-0.0274632	0.949123	0.427137	-0.0642959	-0.946855	1.48018	0.266661	0.657746	0.596465	0.447069	-1.2925	0.401525	-0.445488	0.292358	0.416322	-1.07006	-0.445488	-1.57162	0.709835	0.680641	-0.418025	-1.54415	0.74811	0.708104	-0.315358	-0.921706	0.297677	0.290991	0.117591	-0.488758	0.695707	0.723939	-0.0274632	-1.18285	0.999903	1.12792	-0.20629	-1.36167	0.962345	0.949093	0.239198	-0.886931	0.938987	1.36533	-0.178827	-1.33421	0.974896
γ-Aminobutyric acid	-0.183768	0.267274	0.0417531	0.708829	0.110848	0.376671	-0.378745	0.251101	-0.0638219	0.682777	0.15479	-0.412312	-0.106199	0.333423	0.113612	0.300638	0.108041	1.05157	0.113612	-0.178633	0.72071	0.405857	0.071859	-0.220386	0.909418	0.364104	0.0824623	-0.074893	0.294076	0.239818	0.00685235	-0.150503	0.929938	0.164208	0.0417531	-0.258084	0.98147	0.34159	0.0915433	-0.208294	0.841818	0.39138	-0.0220688	-0.314314	0.996923	0.270176	0.0497902	-0.250047	0.969324
Glucosamine	-0.526235	0.3593	-0.0834677	0.703784	0.217628	-0.383534	-0.533236	0.703346	0.0850546	0.78132	0.303901	0.279876	-0.210514	0.652599	0.221042	0.304951	0.212117	1.04208	0.221042	-0.352724	0.72625	0.794809	0.30451	-0.269256	0.486906	0.878277	0.262298	-0.0466393	0.0934513	0.571234	-0.0467574	-0.355694	0.760077	0.262179	-0.0834677	-0.67214	0.98048	0.505204	0.222629	-0.366043	0.737304	0.811301	0.00158682	-0.57218	1	0.575353	0.306097	-0.282575	0.504346
N-Acetyltryptophan	-0.722173	0.44589	-0.138141	0.633532	0.287062	-0.481226	-0.861294	0.769817	-0.0457386	0.909849	0.40086	-0.114101	-0.283836	0.85465	0.285407	0.315118	0.279793	1.02006	0.285407	-0.471419	0.738981	1.04223	0.423548	-0.333277	0.440985	1.18037	0.262942	-0.14456	0.198315	0.670444	-0.168521	-0.576024	0.406198	0.238981	-0.138141	-0.914628	0.962724	0.638345	0.101527	-0.67496	0.984557	0.878014	-0.18388	-0.940706	0.912256	0.572946	0.239668	-0.536818	0.837483
2-Aminoadipic acid	-0.127835	0.940221	0.406193	0.131282	0.262484	1.5475	-0.453889	1.03757	0.291841	0.431603	0.366539	0.796206	-0.261352	0.77966	0.259154	0.318449	0.255838	1.01296	0.259154	-0.432874	0.743053	0.951182	-0.147039	-0.839067	0.938933	0.544989	0.401055	0.0284415	0.0357128	0.773668	0.545293	0.17268	0.00541244	0.917906	0.406193	-0.303813	0.421747	1.1162	0.957187	0.247181	0.00478495	1.66719	0.698034	0.00600543	0.0474065	1.39006	0.550994	-0.159012	0.174463
Cytosine	-0.516028	0.860947	0.17246	0.613704	0.338404	0.509627	-0.58122	1.34162	0.3802	0.42683	0.472555	0.804563	-0.997216	0.344892	-0.326162	0.329925	0.329835	-0.988864	-0.326162	-1.21835	0.756718	0.566024	-0.498622	-1.39081	0.442173	0.393565	-0.140839	-0.621224	0.554927	0.339547	0.371143	-0.109243	0.125524	0.851528	0.17246	-0.742904	0.95622	1.08782	0.226498	-0.688866	0.907891	1.14186	0.55266	-0.339526	0.352345	1.44485	0.0540381	-0.861326	0.99852
N-Acetyl-lysine	-0.671728	0.185582	-0.243073	0.256913	0.210691	-1.15369	-0.953625	0.243542	-0.355041	0.236111	0.294214	-1.20674	-0.21255	0.623052	0.205251	0.324833	0.205357	0.999485	0.205251	-0.350228	0.750724	0.760729	0.448324	-0.107155	0.149043	1.0038	0.0322595	-0.26683	0.827659	0.331349	-0.425995	-0.725085	0.00662897	-0.126905	-0.243073	-0.812982	0.65955	0.326836	-0.392864	-0.962773	0.262578	0.177045	-0.598115	-1.15359	0.0308825	-0.042636	-0.149791	-0.7197	0.89204
N-Acetylglycine	-0.484288	0.20707	-0.138609	0.420469	0.169907	-0.815792	-0.343605	0.621824	0.139109	0.561657	0.237263	0.58631	-0.501567	0.172285	-0.164641	0.32737	0.165605	-0.99418	-0.164641	-0.612594	0.753724	0.283312	-0.0260323	-0.473985	0.998588	0.421921	-0.0968029	-0.337997	0.420042	0.144391	-0.0647216	-0.305916	0.588781	0.176473	-0.138609	-0.598199	0.846571	0.320981	-0.164141	-0.623731	0.769428	0.295449	0.000500466	-0.447453	1	0.448454	-0.0255318	-0.485122	0.998765
Thymidine	-0.582694	0.172878	-0.204908	0.27779	0.185688	-1.10351	-0.345042	0.710057	0.182507	0.486465	0.2593	0.703847	-0.545853	0.190587	-0.177633	0.333501	0.180987	-0.981472	-0.177633	-0.667193	0.760863	0.311926	0.0272749	-0.462284	0.998755	0.516834	-0.0886579	-0.352254	0.498571	0.174939	-0.10898	-0.372576	0.406324	0.154617	-0.204908	-0.707185	0.689916	0.297369	-0.200034	-0.702311	0.705573	0.302243	-0.0224008	-0.51196	0.999308	0.467159	0.00487417	-0.497403	0.999993
Pipecolinic acid	-0.411472	0.396973	-0.0072496	0.971113	0.198682	-0.0364884	-0.623522	0.505408	-0.059057	0.832745	0.277445	-0.21286	-0.210152	0.577822	0.183835	0.349364	0.193652	0.949309	0.183835	-0.339982	0.778617	0.707652	0.191085	-0.332732	0.757908	0.714902	0.154956	-0.127086	0.271733	0.436999	-0.0416159	-0.323658	0.76591	0.240426	-0.0072496	-0.544675	0.999982	0.530176	0.117529	-0.419897	0.93393	0.654954	-0.0663066	-0.590124	0.985943	0.457511	0.124778	-0.412647	0.922301
UMP	-0.857683	1.14668	0.144498	0.771097	0.492589	0.293343	-0.993605	1.80533	0.405863	0.559186	0.687864	0.590035	-1.43471	0.518903	-0.457901	0.347155	0.480117	-0.953729	-0.457901	-1.75659	0.776205	0.840789	-0.602399	-1.90109	0.597425	0.696291	-0.259993	-0.959255	0.454744	0.439269	0.35948	-0.339783	0.303203	1.05874	0.144498	-1.18793	0.991048	1.47693	0.0924599	-1.23997	0.997606	1.42489	0.550361	-0.748329	0.664049	1.84905	-0.052038	-1.38447	0.999569
Cholic acid	-0.363533	2.1045	0.870482	0.160652	0.60654	1.43516	-2.83804	0.608377	-1.11483	0.197166	0.846987	-1.31623	-1.76656	0.63898	-0.563789	0.347187	0.591182	-0.953665	-0.563789	-2.16291	0.776241	1.03533	-1.43427	-3.03339	0.0917213	0.164845	-1.10615	-1.96717	0.013388	-0.245123	0.327903	-0.53312	0.443972	1.18893	0.870482	-0.770177	0.487153	2.51114	-0.808139	-2.4488	0.549514	0.83252	-0.24435	-1.84347	0.975801	1.35477	-1.67862	-3.31928	0.0433498
Hyocholic acid	-0.365238	2.10586	0.870312	0.161237	0.607294	1.4331	-2.8556	0.595107	-1.13024	0.191736	0.84804	-1.33277	-1.77174	0.636791	-0.567474	0.344679	0.591917	-0.958705	-0.567474	-2.16858	0.77348	1.03363	-1.43779	-3.03889	0.0911634	0.163319	-1.11733	-1.97942	0.0126587	-0.255238	0.320123	-0.54197	0.455319	1.18222	0.870312	-0.772387	0.488385	2.51301	-0.827406	-2.47011	0.531097	0.815293	-0.259932	-1.86104	0.971233	1.34117	-1.69772	-3.34042	0.0406381
Suberic acid	-0.444219	0.0842669	-0.179976	0.17513	0.12988	-1.38571	-0.288235	0.449755	0.0807599	0.659023	0.181368	0.445283	-0.37957	0.135535	-0.122018	0.342122	0.126591	-0.963869	-0.122018	-0.464441	0.770638	0.220406	0.0579585	-0.284465	0.967616	0.400382	-0.0826158	-0.266989	0.368567	0.101757	-0.136385	-0.320758	0.141842	0.047988	-0.179976	-0.531295	0.516935	0.171343	-0.221234	-0.572553	0.338142	0.130085	-0.0992162	-0.441639	0.861273	0.243207	-0.0412577	-0.392577	0.988701
Allopurinol	-1.03781	0.724656	-0.156578	0.720035	0.433142	-0.361493	-0.707124	1.75403	0.523452	0.393054	0.60485	0.865425	-1.24514	0.472706	-0.386215	0.366922	0.422175	-0.914822	-0.386215	-1.52817	0.79711	0.755746	-0.229637	-1.3716	0.947525	0.912324	-0.131108	-0.745981	0.667245	0.483765	0.115312	-0.499561	0.705242	0.730185	-0.156578	-1.3282	0.983547	1.01505	-0.0193401	-1.19097	0.999967	1.15229	0.366874	-0.775086	0.820704	1.50883	0.137238	-1.03439	0.988786
Butyrylcarnitine (C4)	-0.820899	4.10815	1.64363	0.184039	1.21136	1.35685	-2.13183	4.75122	1.3097	0.444295	1.69157	0.77425	-3.46746	1.33679	-1.06534	0.373434	1.18069	-0.902304	-1.06534	-4.25903	0.803671	2.12836	-2.70897	-5.90266	0.119976	0.484728	-0.426984	-2.14658	0.616791	1.29262	2.32651	0.606911	0.0095346	4.04611	1.64363	-1.63303	0.534517	4.92029	1.88799	-1.38867	0.415506	5.16465	2.95333	-0.240367	0.0782513	6.14702	0.24436	-3.0323	0.997035
Uridine	-0.642317	0.0652168	-0.28855	0.1065	0.173883	-1.65945	-0.084473	0.903544	0.409535	0.101109	0.242814	1.68662	-0.495479	0.19414	-0.15067	0.380431	0.16948	-0.889012	-0.15067	-0.609103	0.810546	0.307764	0.13788	-0.320554	0.847621	0.596314	0.0488138	-0.198024	0.690028	0.295651	-0.0798172	-0.326655	0.515179	0.16702	-0.28855	-0.758893	0.360723	0.181793	-0.0296841	-0.500027	0.998194	0.440659	0.120985	-0.337448	0.890881	0.579419	0.258866	-0.211477	0.455512
Diaminopimelic acid	-0.665691	0.557232	-0.0542295	0.857913	0.300544	-0.180438	-0.7089	0.99882	0.14496	0.731985	0.419687	0.345401	-0.847587	0.344371	-0.251608	0.396579	0.292934	-0.858924	-0.251608	-1.04398	0.825739	0.540763	-0.197379	-0.98975	0.906246	0.594993	-0.180861	-0.607503	0.394655	0.245781	0.0248719	-0.40177	0.906307	0.451514	-0.0542295	-0.867186	0.997871	0.758727	-0.160877	-0.973834	0.949804	0.652079	0.0907308	-0.701641	0.989505	0.883102	-0.106648	-0.919604	0.984408
Pyroglutamic acid	-0.0925131	0.905729	0.406608	0.106914	0.245327	1.65741	-0.780033	0.613936	-0.0830486	0.809954	0.34258	-0.242421	-0.298974	0.673991	0.187508	0.438529	0.239115	0.784177	0.187508	-0.459285	0.861082	0.834302	-0.219099	-0.865893	0.796333	0.427694	0.146947	-0.20131	0.396829	0.495204	0.360149	0.0118921	0.0430815	0.708406	0.406608	-0.256988	0.361791	1.0702	0.511068	-0.152528	0.179641	1.17466	0.323559	-0.323234	0.536776	0.970352	0.10446	-0.559136	0.973654
5-Aminolevulinic acid	-0.664639	0.620598	-0.0220204	0.94484	0.315858	-0.0697162	-0.655662	1.13907	0.241706	0.587383	0.441072	0.547996	-0.407289	0.845405	0.219058	0.481743	0.307861	0.71155	0.219058	-0.613688	0.891801	1.05181	0.241079	-0.591668	0.861574	1.07383	0.336579	-0.111802	0.136236	0.78496	0.0930677	-0.355313	0.675551	0.541449	-0.0220204	-0.876401	0.999876	0.83236	0.438744	-0.415637	0.514907	1.29312	0.219685	-0.613062	0.890991	1.05243	0.460764	-0.393616	0.473122
Apigenin	-0.626267	1.36016	0.366949	0.457581	0.488183	0.751663	-2.27272	0.501176	-0.885774	0.202832	0.68171	-1.29934	-1.30553	0.630605	-0.337462	0.483169	0.475822	-0.70922	-0.337462	-1.62454	0.892724	0.949611	-0.704411	-1.99148	0.460382	0.582662	-0.76846	-1.46147	0.0308181	-0.0754535	-0.0670573	-0.760064	0.84514	0.62595	0.366949	-0.95356	0.875298	1.68746	-0.856287	-2.1768	0.313129	0.464222	-0.518825	-1.8059	0.69777	0.768248	-1.22324	-2.54375	0.0775311
Chenodeoxycholic.acid	-0.626572	1.20453	0.288979	0.525204	0.450009	0.642162	-1.64978	0.90721	-0.371287	0.558652	0.628404	-0.590841	-1.20775	0.576989	-0.31538	0.47718	0.438615	-0.719036	-0.31538	-1.50181	0.88881	0.87105	-0.604359	-1.79079	0.521691	0.582071	-0.495919	-1.13474	0.12378	0.142898	0.111635	-0.527182	0.72445	0.750452	0.288979	-0.928273	0.917516	1.50623	-0.397688	-1.61494	0.81325	0.819564	-0.0823078	-1.26874	0.997608	1.10412	-0.686667	-1.90392	0.434036
cis-Aconitic acid	-0.0762919	0.883236	0.403472	0.0964696	0.235812	1.71099	-0.394363	0.945545	0.275591	0.40866	0.329294	0.836915	-0.301583	0.63365	0.166033	0.475148	0.229842	0.722382	0.166033	-0.455676	0.88746	0.787743	-0.237439	-0.859148	0.731489	0.384271	0.300088	-0.034663	0.0772434	0.634839	0.536899	0.202148	0.0025661	0.871649	0.403472	-0.234388	0.334308	1.04133	0.845097	0.207237	0.00565906	1.48296	0.679064	0.0573542	0.0279412	1.30077	0.441625	-0.196236	0.259085
Deoxycholic acid	-0.626572	1.20453	0.288979	0.525204	0.450009	0.642162	-1.64978	0.90721	-0.371287	0.558652	0.628404	-0.590841	-1.20775	0.576989	-0.31538	0.47718	0.438615	-0.719036	-0.31538	-1.50181	0.88881	0.87105	-0.604359	-1.79079	0.521691	0.582071	-0.495919	-1.13474	0.12378	0.142898	0.111635	-0.527182	0.72445	0.750452	0.288979	-0.928273	0.917516	1.50623	-0.397688	-1.61494	0.81325	0.819564	-0.0823078	-1.26874	0.997608	1.10412	-0.686667	-1.90392	0.434036
Trimethylamine N-Oxide	-0.128876	1.17656	0.523842	0.112016	0.320822	1.63281	-2.31261	-0.489668	-1.40114	0.0036693	0.448004	-3.12751	-0.414062	0.858319	0.222128	0.482472	0.312699	0.710359	0.222128	-0.623706	0.892273	1.06796	-0.301714	-1.14755	0.770086	0.54412	-0.460159	-0.915586	0.0477988	-0.00473089	-0.182573	-0.638001	0.420577	0.272855	0.523842	-0.343965	0.374811	1.39165	-0.655168	-1.52298	0.193513	0.212639	-0.877296	-1.72313	0.0397057	-0.0314624	-1.17901	-2.04682	0.00443495
Hexose	-0.584303	0.399838	-0.0922324	0.705392	0.241861	-0.381344	-0.684337	0.68994	0.00280159	0.993431	0.337741	0.0082951	-0.316307	0.642915	0.163304	0.493321	0.235737	0.692737	0.163304	-0.474353	0.899134	0.800961	0.255536	-0.38212	0.701575	0.893193	0.164555	-0.178783	0.336604	0.507892	-0.0951291	-0.438467	0.576765	0.248208	-0.0922324	-0.746454	0.9808	0.561989	0.0738731	-0.580349	0.989925	0.728095	-0.0894308	-0.727087	0.981085	0.548226	0.166106	-0.488116	0.9014
4-Guanidinobutyric acid	-0.53252	1.27353	0.370505	0.409863	0.443852	0.834747	-2.27879	0.243224	-1.01778	0.110067	0.619806	-1.6421	-1.16855	0.591765	-0.288394	0.509641	0.432614	-0.666632	-0.288394	-1.45859	0.908867	0.881803	-0.658899	-1.8291	0.435656	0.511299	-0.783693	-1.41377	0.0163402	-0.153617	-0.130797	-0.760874	0.675514	0.49928	0.370505	-0.830093	0.837558	1.5711	-0.935671	-2.13627	0.171616	0.264926	-0.647277	-1.81747	0.451167	0.522921	-1.30618	-2.50677	0.0287333
Valine	-0.0773896	0.327776	0.125193	0.217471	0.0995729	1.2573	-0.525292	0.0404903	-0.242401	0.0905904	0.139046	-1.74331	-0.260805	0.134101	-0.0633518	0.518431	0.0970516	-0.652764	-0.0633518	-0.325871	0.913826	0.199168	-0.188545	-0.451064	0.23036	0.0739749	-0.181319	-0.322669	0.0135151	-0.0399687	0.00565971	-0.13569	0.935566	0.14701	0.125193	-0.144146	0.595814	0.394532	-0.18056	-0.449899	0.285315	0.0887798	-0.117208	-0.379727	0.626441	0.145312	-0.305753	-0.575092	0.0210772
Citric acid	0.0820003	1.61109	0.846547	0.0310474	0.375788	2.25272	-0.929834	1.20543	0.137796	0.794499	0.524759	0.262589	-0.518527	0.971848	0.226661	0.540277	0.366273	0.61883	0.226661	-0.764088	0.925331	1.21741	-0.619886	-1.61063	0.343698	0.370863	0.293589	-0.239866	0.270924	0.827044	0.90948	0.376025	0.00147639	1.44293	0.846547	-0.16994	0.130275	1.86303	1.211	0.194517	0.0144396	2.22749	0.984343	-0.00640576	0.0520132	1.97509	0.364457	-0.65203	0.767333
Leucyl-alanine	-0.828336	1.19585	0.183759	0.714195	0.497462	0.369393	-1.50212	1.3245	-0.0888106	0.899047	0.694669	-0.127846	-1.28295	0.689991	-0.296477	0.545084	0.484866	-0.611462	-0.296477	-1.60802	0.92771	1.01506	-0.480236	-1.79177	0.755826	0.831302	-0.339509	-1.04569	0.335127	0.366671	0.147156	-0.559024	0.674347	0.853336	0.183759	-1.16185	0.982486	1.52937	-0.201529	-1.54714	0.977153	1.14408	0.0949485	-1.21659	0.997285	1.40649	-0.385288	-1.7309	0.865387
Threonine	-0.170583	0.514319	0.171868	0.314646	0.168321	1.02108	-0.749248	0.207166	-0.271041	0.25714	0.235047	-1.15313	-0.432155	0.235405	-0.0983751	0.552846	0.164059	-0.599633	-0.0983751	-0.542145	0.931441	0.345395	-0.270243	-0.714014	0.367148	0.173527	-0.230261	-0.469203	0.0584121	0.008681	0.0389367	-0.200005	0.742338	0.277879	0.171868	-0.28343	0.7384	0.627167	-0.197548	-0.652846	0.647361	0.257751	-0.0991726	-0.542943	0.929921	0.344598	-0.369416	-0.824715	0.145783
2-Hydroxybutyric acid	-0.184161	0.455778	0.135808	0.394078	0.157271	0.863533	-0.383018	0.510609	0.0637957	0.773262	0.219617	0.290486	-0.218284	0.405451	0.0935835	0.545709	0.153289	0.610505	0.0935835	-0.321054	0.928016	0.508221	-0.042225	-0.456863	0.992557	0.372413	0.124577	-0.0986788	0.264444	0.347833	0.165244	-0.0580124	0.141618	0.3885	0.135808	-0.289601	0.823446	0.561218	0.293188	-0.132222	0.262759	0.718597	0.199604	-0.215033	0.56812	0.614242	0.157379	-0.26803	0.750041
Saccharic acid	-0.0818039	1.19529	0.556742	0.0853125	0.313856	1.77387	-1.29273	0.490629	-0.401052	0.366796	0.438277	-0.915065	-0.438595	0.80616	0.183783	0.552094	0.305909	0.600775	0.183783	-0.643686	0.931086	1.01125	-0.372959	-1.20043	0.619354	0.45451	-0.0115933	-0.457133	0.958099	0.433946	0.35138	-0.0941597	0.118123	0.796919	0.556742	-0.292223	0.303643	1.40571	0.339473	-0.509492	0.702984	1.18844	0.15569	-0.671779	0.956384	0.983159	-0.217269	-1.06623	0.899318
Methyl acetoacetic acid	-1.36179	0.141857	-0.609966	0.1083	0.369534	-1.65063	-0.363486	1.73624	0.686378	0.192598	0.516026	1.33012	-0.520161	0.945411	0.212625	0.558988	0.360177	0.590334	0.212625	-0.761636	0.934296	1.18689	0.822591	-0.15167	0.122518	1.79685	0.546635	0.022058	0.0416066	1.07121	-0.272372	-0.79695	0.298473	0.252205	-0.609966	-1.60954	0.365354	0.389605	0.289037	-0.710534	0.861982	1.28861	0.0764118	-0.897849	0.996557	1.05067	0.899003	-0.100568	0.0904488
Hexose dimer	-0.5256	0.873514	0.173957	0.616278	0.343844	0.505917	-1.67756	0.276194	-0.700684	0.153938	0.480153	-1.45929	-0.490737	0.87295	0.191106	0.572383	0.335138	0.570231	0.191106	-0.715425	0.940237	1.09764	0.0171495	-0.889382	0.999951	0.923681	-0.150149	-0.638258	0.535723	0.337961	-0.181414	-0.669524	0.454916	0.306695	0.173957	-0.756124	0.957105	1.10404	-0.335621	-1.2657	0.763869	0.59446	-0.526727	-1.43326	0.408178	0.379804	-0.509578	-1.43966	0.45945
Kynurenic acid	-0.557796	0.224861	-0.166468	0.393032	0.192345	-0.865465	-0.385551	0.707371	0.16091	0.55321	0.268595	0.59908	-0.486864	0.275976	-0.105444	0.577613	0.187475	-0.562446	-0.105444	-0.612553	0.942452	0.401665	0.0610233	-0.446086	0.987868	0.568132	-0.0270336	-0.30008	0.841597	0.246012	-0.0832379	-0.356284	0.539372	0.189808	-0.166468	-0.686751	0.822481	0.353815	-0.111002	-0.631285	0.938243	0.409281	-0.0055578	-0.512667	0.99999	0.501551	0.0554655	-0.464817	0.991487
4-Pyridoxic acid	-0.349519	0.13424	-0.10764	0.371823	0.118888	-0.905389	-0.392461	0.283072	-0.0546942	0.743899	0.166018	-0.329448	-0.171317	0.300193	0.0644377	0.581905	0.115878	0.556084	0.0644377	-0.249005	0.944226	0.377881	0.172078	-0.141366	0.4577	0.485521	0.0377656	-0.131004	0.6519	0.206535	-0.136683	-0.305452	0.108902	0.0320864	-0.10764	-0.429226	0.802062	0.213946	-0.0978964	-0.419482	0.842965	0.223689	-0.162334	-0.475777	0.50773	0.151109	0.00974345	-0.311842	0.999798
Cytidine	-0.370028	0.64346	0.136716	0.586771	0.249074	0.548897	-0.587075	0.828185	0.120555	0.731085	0.347813	0.34661	-0.368645	0.619181	0.125268	0.609295	0.242767	0.516	0.125268	-0.531404	0.954674	0.78194	-0.0114481	-0.66812	0.999962	0.645224	0.183872	-0.169704	0.297729	0.537449	0.193697	-0.159879	0.273093	0.547273	0.136716	-0.537015	0.946192	0.810447	0.382539	-0.291192	0.428355	1.05627	0.257271	-0.399401	0.715912	0.913943	0.245823	-0.427908	0.757794
Dihydroferulic acid	-0.818554	0.128271	-0.345141	0.147493	0.232691	-1.48326	-0.42919	0.89298	0.231895	0.480451	0.324935	0.713665	-0.576438	0.346413	-0.115013	0.615448	0.226799	-0.507113	-0.115013	-0.728492	0.95682	0.498466	0.230129	-0.38335	0.742068	0.843608	-0.00203691	-0.332356	0.990066	0.328282	-0.226167	-0.556487	0.172928	0.104152	-0.345141	-0.974558	0.458712	0.284275	-0.228259	-0.857676	0.761151	0.401157	-0.113247	-0.726726	0.958651	0.500232	0.116882	-0.512534	0.957956
GMP	-0.875123	0.909187	0.0170321	0.969251	0.43851	0.0388408	-0.476874	2.01478	0.768953	0.218025	0.612346	1.25575	-1.08457	0.654559	-0.215007	0.618271	0.427407	-0.503049	-0.215007	-1.37112	0.957782	0.941106	-0.232039	-1.38815	0.947802	0.924074	0.159501	-0.462992	0.605637	0.781994	0.407167	-0.215326	0.192392	1.02966	0.0170321	-1.16911	0.999978	1.20318	0.570979	-0.615168	0.568156	1.75713	0.785985	-0.370128	0.273805	1.9421	0.553947	-0.6322	0.592139
Indole-3-acrylic acid	-0.851807	-0.0218992	-0.436853	0.0396759	0.203957	-2.14189	-0.758701	0.400203	-0.179249	0.533445	0.284811	-0.629363	-0.304182	0.504713	0.100265	0.617352	0.198793	0.504371	0.100265	-0.437459	0.95747	0.63799	0.537119	-0.000605767	0.0503457	1.07484	0.0129298	-0.276601	0.928155	0.30246	-0.529116	-0.818647	0.000743246	-0.239586	-0.436853	-0.988547	0.161143	0.11484	-0.515837	-1.06753	0.0737254	0.0358563	-0.616103	-1.15383	0.0196455	-0.0783782	-0.078984	-0.630677	0.979929
Itaconic acid	-0.44191	1.29256	0.425327	0.325635	0.426262	0.997805	-1.67701	0.745053	-0.465977	0.439306	0.595243	-0.782836	-1.05897	0.631589	-0.213689	0.610447	0.415469	-0.514333	-0.213689	-1.33751	0.955082	0.910133	-0.639016	-1.76284	0.427096	0.484806	-0.440399	-1.04551	0.148165	0.164708	0.197961	-0.407145	0.510296	0.803068	0.425327	-0.72769	0.751675	1.57834	-0.25434	-1.40736	0.932357	0.898677	-0.0406507	-1.16447	0.999657	1.08317	-0.679667	-1.83268	0.395567
Naringenin	-2.25028	1.68753	-0.281377	0.77306	0.967751	-0.290753	-3.41482	2.08403	-0.665399	0.625711	1.35139	-0.49238	-1.44166	2.39644	0.477389	0.616142	0.943247	0.506112	0.477389	-2.07405	0.957058	3.02882	0.758766	-1.79267	0.851867	3.3102	0.153114	-1.22067	0.822013	1.5269	-0.626639	-2.00042	0.360133	0.747146	-0.281377	-2.89909	0.991278	2.33634	-0.469386	-3.0871	0.961889	2.14833	-0.946775	-3.49821	0.748309	1.60466	-0.18801	-2.80573	0.997348
Ascorbic acid	-0.619314	0.254815	-0.18225	0.402347	0.214825	-0.848364	-0.700141	0.520514	-0.0898137	0.766518	0.299987	-0.299392	-0.324324	0.527671	0.101674	0.630473	0.209385	0.485581	0.101674	-0.464703	0.961767	0.66805	0.283923	-0.282453	0.535045	0.8503	0.057878	-0.24708	0.701878	0.362836	-0.229832	-0.53479	0.13473	0.0751255	-0.18225	-0.76334	0.830945	0.39884	-0.17039	-0.75148	0.857027	0.4107	-0.272063	-0.83844	0.569849	0.294313	0.0118598	-0.56923	0.999938
N-Acetyl-glutamine	-1.09769	0.535531	-0.28108	0.488657	0.401379	-0.700286	-2.06385	0.216818	-0.923517	0.108909	0.560495	-1.64768	-0.607371	0.984498	0.188564	0.632991	0.391216	0.481994	0.188564	-0.869654	0.962556	1.24678	0.469644	-0.588574	0.630882	1.52786	-0.261174	-0.830957	0.357815	0.308609	-0.747801	-1.31758	0.0116742	-0.178018	-0.28108	-1.36679	0.896223	0.804629	-1.01603	-2.10174	0.0733746	0.0696751	-1.2046	-2.26282	0.020643	-0.146379	-0.734954	-1.82066	0.277317
Riboflavin	-0.360897	0.588344	0.113723	0.629136	0.233284	0.487487	-0.964095	0.361448	-0.301324	0.361693	0.325764	-0.924977	-0.356532	0.568674	0.106071	0.643924	0.227377	0.466499	0.106071	-0.508973	0.965853	0.721115	-0.00765174	-0.622696	0.999986	0.607392	-0.0406994	-0.371861	0.804107	0.290463	-0.0397303	-0.370892	0.808676	0.291432	0.113723	-0.517299	0.961344	0.744745	-0.0815297	-0.712552	0.985082	0.549492	-0.187601	-0.802645	0.842191	0.427443	-0.195253	-0.826275	0.836485
Acetylhistidine	-0.378804	0.424727	0.0229613	0.90814	0.197475	0.116275	-0.553687	0.568382	0.00734726	0.978904	0.275758	0.0266438	-0.478907	0.304278	-0.0873144	0.653056	0.192475	-0.453641	-0.0873144	-0.607948	0.968451	0.433319	-0.110276	-0.630909	0.939456	0.410358	-0.083677	-0.364005	0.547811	0.196651	0.0289326	-0.251395	0.834973	0.309261	0.0229613	-0.511197	0.999426	0.55712	-0.0570059	-0.591165	0.99146	0.477153	0.0303085	-0.490325	0.99858	0.550942	-0.0799671	-0.614126	0.97718
4-Hydroxybenzaldehyde	-0.915122	0.161441	-0.376841	0.16374	0.264575	-1.42433	-0.689477	0.813862	0.0621923	0.867348	0.369459	0.168334	-0.633587	0.415717	-0.108935	0.675449	0.257876	-0.422432	-0.108935	-0.806475	0.974244	0.588605	0.267906	-0.429634	0.7281	0.965446	-0.0785818	-0.454163	0.673107	0.296999	-0.342878	-0.718459	0.0722028	0.0327029	-0.376841	-1.0925	0.493635	0.33882	-0.423584	-1.13924	0.391999	0.292077	-0.314649	-1.01219	0.618753	0.382891	-0.0467427	-0.762404	0.998
Glycine	-0.152357	0.550359	0.199001	0.257476	0.172699	1.1523	-0.785363	0.195926	-0.294719	0.230333	0.24116	-1.22209	-0.413104	0.271819	-0.0706425	0.677441	0.168326	-0.419677	-0.0706425	-0.525955	0.974722	0.38467	-0.269644	-0.724956	0.391497	0.185669	-0.214075	-0.459232	0.084859	0.0310816	0.0535009	-0.191656	0.659944	0.298658	0.199001	-0.268139	0.660398	0.666142	-0.16636	-0.633501	0.770953	0.300781	-0.0957176	-0.55103	0.940692	0.359595	-0.365361	-0.832502	0.169239
Allantoin	-0.438363	0.802902	0.18227	0.554249	0.305052	0.597504	-1.3195	0.41383	-0.452836	0.295481	0.425981	-1.06304	-0.481926	0.727909	0.122992	0.681801	0.297327	0.413657	0.122992	-0.681263	0.975745	0.927247	-0.0592778	-0.863533	0.997136	0.744977	-0.097553	-0.530593	0.649723	0.335487	-0.047385	-0.480425	0.8252	0.385655	0.18227	-0.642879	0.932101	1.00742	-0.147575	-0.972723	0.962167	0.677574	-0.270566	-1.07482	0.79965	0.533689	-0.329844	-1.15499	0.703189
Acetylarginine	-0.836382	0.314329	-0.261027	0.362698	0.282797	-0.923018	-0.953859	0.653021	-0.150419	0.705719	0.394905	-0.3809	-0.45083	0.670744	0.109957	0.692523	0.275637	0.398919	0.109957	-0.635626	0.978141	0.85554	0.370984	-0.374599	0.541208	1.11657	0.0366503	-0.364799	0.853785	0.438099	-0.33913	-0.740579	0.0950409	0.0623188	-0.261027	-1.02598	0.792769	0.503925	-0.301489	-1.06644	0.712173	0.463463	-0.411446	-1.15703	0.453197	0.334137	-0.0404624	-0.805414	0.998933
4-Hydroxyproline	-0.14407	0.540522	0.198226	0.247143	0.168244	1.1782	-0.740368	0.215613	-0.262377	0.272153	0.234941	-1.11678	-0.269912	0.397346	0.0637171	0.700101	0.163984	0.388556	0.0637171	-0.379852	0.979735	0.507286	-0.134509	-0.578078	0.84447	0.309061	-0.0640635	-0.302897	0.588924	0.17477	0.0653602	-0.173474	0.581439	0.304194	0.198226	-0.256867	0.644565	0.653318	-0.000434761	-0.455527	1	0.454658	-0.0641518	-0.507721	0.979334	0.379417	-0.19866	-0.653753	0.64298
Choline	-0.64527	0.175094	-0.235088	0.251955	0.201612	-1.16605	-0.279457	0.866119	0.293331	0.305032	0.281535	1.0419	-0.331016	0.468575	0.0687793	0.728555	0.196507	0.35001	0.0687793	-0.462761	0.985017	0.600319	0.303867	-0.227673	0.422396	0.835408	0.211538	-0.0746629	0.142155	0.497738	-0.0902326	-0.376433	0.525669	0.195968	-0.235088	-0.780437	0.652008	0.31026	0.127022	-0.418326	0.921631	0.672371	0.0582429	-0.473297	0.990773	0.589783	0.36211	-0.183238	0.293243
Homoarginine	-0.143294	0.915327	0.386016	0.147369	0.260165	1.48373	-0.774578	0.703706	-0.0354363	0.922888	0.363301	-0.0975397	-0.428396	0.60342	0.0875122	0.732202	0.253578	0.34511	0.0875122	-0.598403	0.985617	0.773427	-0.298504	-0.984419	0.645197	0.387411	0.0701998	-0.299122	0.701449	0.439521	0.365995	-0.0033263	0.05198	0.735317	0.386016	-0.317717	0.458436	1.08975	0.438092	-0.265642	0.348053	1.14183	0.35058	-0.335335	0.518863	1.03649	0.052076	-0.651658	0.997102
Xanthosin	-0.672662	0.350146	-0.161258	0.525609	0.251364	-0.641531	-0.838975	0.589299	-0.124838	0.724364	0.351011	-0.355653	-0.420441	0.576469	0.0780137	0.75217	0.244999	0.318424	0.0780137	-0.584697	0.988621	0.740724	0.239272	-0.423439	0.76357	0.901982	0.0171833	-0.339644	0.922546	0.374011	-0.22573	-0.582557	0.207035	0.131097	-0.161258	-0.841184	0.917733	0.518669	-0.208082	-0.888009	0.840882	0.471844	-0.286096	-0.948806	0.650971	0.376615	-0.0468243	-0.726751	0.997659
Isocitric acid	0.0938892	1.1952	0.644543	0.0231704	0.270656	2.38141	-0.472153	1.06574	0.296793	0.437898	0.377951	0.785269	-0.455501	0.617921	0.0812102	0.760136	0.263803	0.307844	0.0812102	-0.632363	0.989691	0.794783	-0.563333	-1.27691	0.163103	0.15024	0.225645	-0.158568	0.240662	0.609859	0.790802	0.406589	0.000196997	1.17502	0.644543	-0.0875673	0.100611	1.37665	1.02255	0.290436	0.00335687	1.75466	0.941336	0.227763	0.00589586	1.65491	0.378003	-0.354107	0.510324
Glyoxylic acid	-0.382929	0.309076	-0.0369266	0.829444	0.170066	-0.217131	-0.831136	0.135196	-0.34797	0.152322	0.237485	-1.46523	-0.288706	0.385777	0.0485355	0.771504	0.16576	0.292806	0.0485355	-0.399837	0.991096	0.496908	0.0854621	-0.36291	0.954778	0.533835	-0.120904	-0.362325	0.315664	0.120516	-0.212189	-0.453609	0.0829334	0.0292313	-0.0369266	-0.496947	0.996312	0.423094	-0.336361	-0.796382	0.216822	0.12366	-0.384897	-0.833269	0.113525	0.063476	-0.299434	-0.759455	0.309924
Ethylmalonic acid	-0.34103	0.407777	0.0333737	0.8572	0.184026	0.181353	-0.511044	0.534608	0.011782	0.963708	0.256978	0.0458482	-0.316822	0.413024	0.0481008	0.790237	0.179366	0.268171	0.0481008	-0.437075	0.993122	0.533277	0.0147272	-0.470449	0.999797	0.499903	0.0538035	-0.207433	0.677914	0.31504	0.0379988	-0.223238	0.769133	0.299235	0.0333737	-0.464406	0.997839	0.531154	0.0932565	-0.404523	0.956905	0.591036	0.0451556	-0.44002	0.994289	0.530332	0.0598828	-0.437897	0.987879
3,4-Dihydroxyphenylacetic acid (DOPAC)	-0.318137	1.15096	0.416413	0.257049	0.361044	1.15336	-1.74769	0.303797	-0.721947	0.161563	0.504171	-1.43195	-0.619177	0.812726	0.0967744	0.785028	0.351903	0.275003	0.0967744	-0.855104	0.992593	1.04865	-0.319639	-1.27152	0.80053	0.632239	-0.254767	-0.767293	0.319222	0.257759	0.0528929	-0.459633	0.834988	0.565419	0.416413	-0.560193	0.659755	1.39302	-0.20876	-1.18537	0.937917	0.767847	-0.305534	-1.25741	0.821093	0.646344	-0.625173	-1.60178	0.324079
Proline	-0.0982356	0.318351	0.110058	0.290175	0.10238	1.07499	-0.422077	0.159655	-0.131211	0.365394	0.142966	-0.91778	-0.176609	0.22943	0.0264102	0.792914	0.0997876	0.264664	0.0264102	-0.24351	0.993383	0.29633	-0.0836476	-0.353568	0.835865	0.186273	-0.0374871	-0.182822	0.603247	0.107848	0.0437573	-0.101578	0.544372	0.189092	0.110058	-0.166874	0.706914	0.38699	0.00525699	-0.271675	0.99995	0.282189	-0.0211532	-0.291073	0.996565	0.248767	-0.104801	-0.381733	0.736921
Theanine	-0.426528	0.360019	-0.0332546	0.86446	0.193301	-0.172035	-0.860081	0.238271	-0.310905	0.25768	0.26993	-1.1518	-0.434637	0.331993	-0.0513221	0.787011	0.188406	-0.272401	-0.0513221	-0.560951	0.992798	0.458307	-0.0180675	-0.527696	0.999677	0.491561	-0.202648	-0.477051	0.142477	0.0717544	-0.187357	-0.461759	0.174098	0.0870462	-0.0332546	-0.556123	0.998152	0.489614	-0.395482	-0.91835	0.192201	0.127386	-0.34416	-0.853789	0.27928	0.165469	-0.362227	-0.885095	0.258604
Uric acid	-0.105169	1.00023	0.447532	0.10897	0.271662	1.64738	-0.899707	0.643901	-0.127903	0.738132	0.379355	-0.337159	-0.474825	0.602587	0.0638809	0.810849	0.264783	0.241257	0.0638809	-0.652344	0.994964	0.780106	-0.383651	-1.09988	0.478957	0.332574	0.0015681	-0.384074	0.993449	0.38721	0.381899	-0.00374261	0.0521363	0.767541	0.447532	-0.2873	0.367069	1.18236	0.38351	-0.351322	0.501212	1.11834	0.319629	-0.396597	0.626781	1.03585	-0.0640221	-0.798854	0.995301
Adenine	-0.981218	0.165171	-0.408023	0.156982	0.281735	-1.44825	-0.606295	0.994551	0.194128	0.624973	0.393422	0.493435	-0.6257	0.491663	-0.0670184	0.808698	0.274602	-0.244057	-0.0670184	-0.809801	0.994789	0.675765	0.341005	-0.401778	0.605381	1.08379	0.0275378	-0.372404	0.889444	0.427479	-0.309196	-0.709137	0.125284	0.0907457	-0.408023	-1.1701	0.479356	0.354056	-0.280914	-1.04299	0.752083	0.481166	-0.213895	-0.956678	0.863426	0.528888	0.12711	-0.634969	0.968936
Isonicotinic acid	-0.572128	1.0122	0.220038	0.575813	0.389363	0.565122	-1.36232	0.850084	-0.256116	0.640707	0.543716	-0.471046	-0.685673	0.858542	0.0864346	0.821241	0.379505	0.227756	0.0864346	-0.940105	0.995752	1.11297	-0.133603	-1.16014	0.984762	0.892937	-0.0383131	-0.59104	0.888707	0.514413	0.0897055	-0.463021	0.74334	0.642432	0.220038	-0.83317	0.941696	1.27325	0.0503569	-1.00285	0.999211	1.10356	-0.0360777	-1.06262	0.999686	0.990462	-0.169681	-1.22289	0.971852
Galactonic acid	-0.779511	0.164678	-0.307417	0.194329	0.232043	-1.32483	-0.754263	0.564224	-0.0950195	0.771173	0.32403	-0.293243	-0.506351	0.413931	-0.04621	0.83936	0.226167	-0.204318	-0.04621	-0.65798	0.99692	0.56556	0.261207	-0.350564	0.658798	0.872977	-0.0924374	-0.421837	0.571912	0.236962	-0.35371	-0.68311	0.0361201	-0.024311	-0.307417	-0.93508	0.554151	0.320246	-0.448646	-1.07631	0.23403	0.179017	-0.402436	-1.01421	0.301046	0.209334	-0.141229	-0.768893	0.928612
Threonic acid	-0.954691	0.0464447	-0.454123	0.0739173	0.246038	-1.84574	-0.603757	0.794253	0.0952481	0.783335	0.343573	0.277228	-0.437594	0.538192	0.050299	0.835155	0.239808	0.209747	0.050299	-0.59837	0.996671	0.698968	0.504422	-0.144246	0.173089	1.15309	0.096635	-0.252632	0.577302	0.445902	-0.407823	-0.75709	0.0234822	-0.0585562	-0.454123	-1.11964	0.270809	0.211397	-0.308576	-0.974096	0.597741	0.356944	-0.358875	-1.00754	0.450987	0.289793	0.145547	-0.519973	0.933923
2-Oxo-3-phenylpropanoic acid	-0.818898	0.502246	-0.158326	0.629034	0.324683	-0.487633	-0.799049	1.04583	0.12339	0.787205	0.453395	0.272147	-0.705844	0.581849	-0.0619974	0.845883	0.316462	-0.195908	-0.0619974	-0.91801	0.997281	0.794015	0.0963286	-0.759684	0.990025	0.952341	-0.00188299	-0.462791	0.993418	0.459025	-0.0949995	-0.555908	0.677684	0.365909	-0.158326	-1.03658	0.961311	0.719924	-0.0969334	-0.975184	0.990575	0.781317	-0.034936	-0.890948	0.999508	0.821076	0.0613927	-0.816858	0.997553
5-Methyluridine	-0.801059	0.249288	-0.275886	0.292926	0.258132	-1.06878	-0.456267	1.01046	0.277098	0.44752	0.360462	0.768731	-0.464184	0.559569	0.0476924	0.850816	0.251596	0.189559	0.0476924	-0.632862	0.997535	0.728247	0.323578	-0.356976	0.578021	1.00413	0.182563	-0.183873	0.318138	0.548998	-0.138591	-0.505027	0.447079	0.227844	-0.275886	-0.97412	0.710591	0.422348	0.0489052	-0.649329	0.997539	0.747139	0.00121287	-0.679341	1	0.681767	0.324791	-0.373443	0.595237
2′-Deoxycytidine	-2.2766	0.707096	-0.784753	0.29229	0.73327	-1.07021	-1.50645	2.66005	0.5768	0.577035	1.02396	0.563306	-1.58013	1.32802	-0.126058	0.861075	0.714703	-0.176378	-0.126058	-2.05929	0.99801	1.80718	0.658695	-1.27454	0.793504	2.59193	0.15484	-0.886084	0.764064	1.19576	-0.493036	-1.53396	0.342229	0.547889	-0.784753	-2.76821	0.709744	1.1987	-0.334011	-2.31747	0.968081	1.64945	-0.207953	-2.14119	0.99126	1.72528	0.450742	-1.53272	0.926669
Carnosine	-0.649774	0.942273	0.14625	0.71095	0.391259	0.373792	-0.772735	1.45044	0.338851	0.539391	0.546364	0.620193	-0.837273	0.714462	-0.0614052	0.87306	0.381353	-0.161019	-0.0614052	-1.09294	0.998483	0.970133	-0.207655	-1.23919	0.947369	0.823884	0.103604	-0.451814	0.706743	0.659022	0.317291	-0.238127	0.253471	0.872709	0.14625	-0.912087	0.981876	1.20459	0.423696	-0.634641	0.702221	1.48203	0.485101	-0.546438	0.586698	1.51664	0.277446	-0.78089	0.892767
Prostaglandine E2	-0.374219	0.424199	0.0249899	0.89943	0.196218	0.127358	-0.329464	0.785467	0.228002	0.411328	0.274004	0.832111	-0.417708	0.360494	-0.0286071	0.882007	0.19125	-0.14958	-0.0286071	-0.545929	0.998782	0.488714	-0.053597	-0.570918	0.992171	0.463724	0.0824136	-0.196131	0.551317	0.360958	0.139744	-0.138801	0.314821	0.418288	0.0249899	-0.505771	0.999246	0.55575	0.224385	-0.306376	0.665729	0.755145	0.252992	-0.26433	0.555379	0.770313	0.199395	-0.331366	0.741206
5-Methyltryptophan	-0.437281	0.697481	0.1301	0.643913	0.278878	0.466513	-1.12976	0.45485	-0.337454	0.392457	0.389432	-0.86653	-0.589715	0.516314	-0.0367009	0.893415	0.271816	-0.135021	-0.0367009	-0.77195	0.999103	0.698548	-0.166801	-0.90205	0.927007	0.568448	-0.200962	-0.596847	0.309218	0.194922	-0.0376611	-0.433546	0.847718	0.358224	0.1301	-0.624249	0.96585	0.88445	-0.244055	-0.998404	0.817619	0.510295	-0.207354	-0.942603	0.870491	0.527895	-0.374155	-1.1285	0.543825
Indole-3-lactic acid	-0.557736	0.0122026	-0.272767	0.0600378	0.140067	-1.9474	-0.162383	0.633492	0.235554	0.237038	0.195593	1.20431	-0.296242	0.259265	-0.0184884	0.893098	0.136521	-0.135425	-0.0184884	-0.38777	0.999095	0.350793	0.254278	-0.115003	0.263476	0.62356	0.0962022	-0.102632	0.332101	0.295037	-0.154503	-0.353337	0.123439	0.0443318	-0.272767	-0.651641	0.228525	0.106108	-0.0557005	-0.434575	0.978338	0.323174	-0.0372121	-0.406494	0.992784	0.332069	0.217066	-0.161809	0.420486
Pyridoxamine	-0.822721	0.352682	-0.23502	0.421708	0.288866	-0.813596	-0.917771	0.723589	-0.0970908	0.811281	0.403379	-0.240694	-0.536499	0.609142	0.0363215	0.898137	0.281551	0.129005	0.0363215	-0.72526	0.999217	0.797903	0.271341	-0.49024	0.770711	1.03292	-0.0109715	-0.421035	0.956917	0.399092	-0.284521	-0.694584	0.167415	0.125542	-0.23502	-1.01639	0.8476	0.546346	-0.295789	-1.07716	0.736736	0.485577	-0.332111	-1.09369	0.643722	0.429471	-0.0607693	-0.842135	0.996642
Thiamine	-0.450894	0.157647	-0.146624	0.33402	0.149554	-0.980404	-0.486257	0.363524	-0.0613665	0.770718	0.208841	-0.293843	-0.313863	0.279269	-0.0172967	0.906264	0.145767	-0.11866	-0.0172967	-0.41159	0.99939	0.376996	0.129327	-0.264966	0.811468	0.52362	-0.0471605	-0.259462	0.654265	0.165141	-0.176852	-0.389153	0.0995331	0.0354501	-0.146624	-0.55116	0.76146	0.257913	-0.225287	-0.629823	0.445259	0.179249	-0.20799	-0.602283	0.492115	0.186303	-0.0786632	-0.483199	0.952189
Alpha Muricholic acid	0.154388	1.33777	0.746079	0.0150377	0.290827	2.56537	-1.34421	0.308295	-0.517958	0.211077	0.406118	-1.27539	-0.603982	0.549438	-0.0272719	0.923936	0.283463	-0.0962099	-0.0272719	-0.794024	0.999674	0.73948	-0.773351	-1.5401	0.0474274	-0.00659896	-0.279417	-0.692264	0.177792	0.133431	0.487818	0.0749708	0.021993	0.900665	0.746079	-0.0405919	0.0681628	1.53275	0.20085	-0.585822	0.899944	0.987521	0.228122	-0.538631	0.851706	0.994874	-0.54523	-1.3319	0.258241
Indole-3-acetic acid	-0.808853	0.0638805	-0.372486	0.0917719	0.214482	-1.73668	-0.552339	0.666367	0.0570139	0.850194	0.299508	0.190359	-0.402894	0.447742	0.0224241	0.915227	0.209051	0.107266	0.0224241	-0.543048	0.999549	0.587897	0.394911	-0.170562	0.252191	0.960383	0.0501654	-0.254306	0.739587	0.354636	-0.34457	-0.649041	0.0277547	-0.0400986	-0.372486	-0.952649	0.321568	0.207676	-0.293048	-0.873211	0.528741	0.287114	-0.315473	-0.880945	0.44371	0.25	0.079438	-0.500725	0.982351
Norepinephrine	-0.929854	0.388413	-0.270721	0.409378	0.323976	-0.835621	-1.20544	0.635415	-0.285015	0.533035	0.452407	-0.629996	-0.612462	0.672426	0.0299819	0.92493	0.315772	0.0949479	0.0299819	-0.824166	0.999687	0.88413	0.300703	-0.553445	0.776999	1.15485	-0.108796	-0.5687	0.633486	0.351108	-0.414017	-0.873922	0.0760631	0.0458868	-0.270721	-1.14706	0.837137	0.605616	-0.525754	-1.40209	0.380167	0.350583	-0.555736	-1.40988	0.310292	0.298412	-0.255033	-1.13137	0.859724
Vanillin	-0.429607	0.184634	-0.122486	0.422945	0.150955	-0.811409	-0.45788	0.399862	-0.0290091	0.89138	0.210798	-0.137616	-0.314265	0.284423	-0.0149209	0.919838	0.147133	-0.101411	-0.0149209	-0.412908	0.999619	0.383066	0.107566	-0.290421	0.883913	0.505553	-0.0290334	-0.243324	0.784537	0.185257	-0.136598	-0.350889	0.203664	0.0776923	-0.122486	-0.530813	0.848622	0.28584	-0.166416	-0.574743	0.690566	0.24191	-0.151496	-0.549483	0.733458	0.246492	-0.0439299	-0.452256	0.991255
Serine	-0.145166	0.598438	0.226636	0.223662	0.182747	1.24016	-0.812928	0.225459	-0.293735	0.257992	0.255193	-1.15103	-0.375594	0.349182	-0.0132064	0.941344	0.17812	-0.0741434	-0.0132064	-0.495012	0.999851	0.468599	-0.239842	-0.721648	0.540837	0.241963	-0.1562	-0.415621	0.229248	0.103222	0.080116	-0.179306	0.534125	0.339538	0.226636	-0.267686	0.606404	0.720958	-0.0803054	-0.574627	0.971177	0.414017	-0.0670989	-0.548904	0.981465	0.414707	-0.306941	-0.801263	0.350266
2'Deoxyuridine	-0.991906	0.185809	-0.403049	0.173071	0.289434	-1.39254	-0.722117	0.922473	0.100178	0.805779	0.404173	0.247859	-0.552603	0.595292	0.0213446	0.940145	0.282105	0.0756618	0.0213446	-0.741736	0.999841	0.784425	0.424393	-0.338687	0.446422	1.18747	0.0701007	-0.340769	0.730706	0.480971	-0.353521	-0.764391	0.0893183	0.0573488	-0.403049	-1.18595	0.512793	0.379855	-0.281526	-1.06443	0.765764	0.501378	-0.302871	-1.06595	0.707735	0.46021	0.121523	-0.661381	0.97469
Xylitol	-0.28309	0.308966	0.0129378	0.929685	0.145503	0.0889174	-0.273925	0.552836	0.139456	0.497286	0.203184	0.686352	-0.276603	0.300462	0.0119291	0.933473	0.141819	0.0841149	0.0119291	-0.371683	0.999782	0.395541	-0.00100868	-0.384621	1	0.382604	0.0798137	-0.126737	0.437382	0.286365	0.0823517	-0.124199	0.423086	0.288903	0.0129378	-0.38064	0.999743	0.406516	0.164322	-0.229255	0.674347	0.5579	0.152393	-0.231219	0.707168	0.536006	0.151385	-0.242193	0.727212
N-Acetylneuraminic acid	-0.822197	0.101422	-0.360388	0.121891	0.226988	-1.5877	-0.540002	0.749762	0.10488	0.742826	0.316971	0.330881	-0.441948	0.458285	0.00816875	0.970769	0.22124	0.0369226	0.00816875	-0.590274	0.999982	0.606611	0.368556	-0.229886	0.357375	0.966999	0.0592229	-0.263	0.710846	0.381446	-0.308163	-0.630386	0.0602448	0.0140606	-0.360388	-0.974377	0.399298	0.253602	-0.247339	-0.861329	0.698197	0.36665	-0.255508	-0.853951	0.658821	0.342935	0.113048	-0.500941	0.958949
Lysine	-0.638158	0.649592	0.0057168	0.985697	0.316476	0.0180639	-1.16113	0.637115	-0.262007	0.557313	0.441935	-0.592865	-0.634291	0.620853	-0.00671934	0.982752	0.308463	-0.0217833	-0.00671934	-0.841094	0.999996	0.827656	-0.0124361	-0.846811	0.999976	0.821939	-0.134271	-0.583529	0.547309	0.314987	-0.12511	-0.574368	0.574836	0.324148	0.0057168	-0.850334	0.999998	0.861768	-0.26301	-1.11906	0.83933	0.593041	-0.256291	-1.09067	0.839423	0.578085	-0.268727	-1.12478	0.830574
[truncated: 5 more columns]
